# Supplementary material for: Lasy-Seq: a high-throughput library preparation method for RNA-Seq and its application in the analysis of plant responses to fluctuating temperatures
Source: Sci Rep. 2019 May 8;9:7091. doi: 10.1038/s41598-019-43600-0 (PMC6506593; doi:10.1038/s41598-019-43600-0)
Supplement: Supplementary file 2 — Dataset 1 [file 41598_2019_43600_MOESM2_ESM.xlsx]

## Sheet: S1
Supplementary table S1 Mapping rate of samples used in this study
Experiment	Sample	Mapping rate (%)
Evaluation of the false-assignment rates	60mer RT primer, early-pooled, ERCC added	77.2
(O. sativa)	60mer RT primer, early-pooled, ERCC not-added	77.83
	60mer RT primer, late-pooled, ERCC added	77.78
	60mer RT primer, late-pooled, ERCC not-added	80.02
	78mer RT primer, early-pooled, ERCC added	80.21
	78mer RT primer, early-pooled, ERCC not-added	81.24
	78mer RT primer, late-pooled, ERCC added	80.52
	78mer RT primer, late-pooled, ERCC not-added	82.9
Analysis of temperature response	1 (sample ID in Supplementary table S5)	94.67
(A. thaliana)	2 (sample ID in Supplementary table S5)	94.59
	3 (sample ID in Supplementary table S5)	95.29
	4 (sample ID in Supplementary table S5)	94.93
	5 (sample ID in Supplementary table S5)	95.17
	6 (sample ID in Supplementary table S5)	94.85
	7 (sample ID in Supplementary table S5)	95.08
	8 (sample ID in Supplementary table S5)	94.95
	9 (sample ID in Supplementary table S5)	95.79
	10 (sample ID in Supplementary table S5)	95.17
	11 (sample ID in Supplementary table S5)	95.11
	12 (sample ID in Supplementary table S5)	95.64
	13 (sample ID in Supplementary table S5)	94.73
	14 (sample ID in Supplementary table S5)	94.26
	15 (sample ID in Supplementary table S5)	94.92
	16 (sample ID in Supplementary table S5)	94.96
	17 (sample ID in Supplementary table S5)	95.03
	18 (sample ID in Supplementary table S5)	94.89
	19 (sample ID in Supplementary table S5)	94.81
	20 (sample ID in Supplementary table S5)	95.47
	21 (sample ID in Supplementary table S5)	95.06
	22 (sample ID in Supplementary table S5)	95.25
	23 (sample ID in Supplementary table S5)	95.27
	24 (sample ID in Supplementary table S5)	95.19
	25 (sample ID in Supplementary table S5)	94.55
	26 (sample ID in Supplementary table S5)	95.15
	27 (sample ID in Supplementary table S5)	95.74
	28 (sample ID in Supplementary table S5)	94.7
	29 (sample ID in Supplementary table S5)	95.43
	30 (sample ID in Supplementary table S5)	94.69
	31 (sample ID in Supplementary table S5)	94.94
	32 (sample ID in Supplementary table S5)	94.61
	33 (sample ID in Supplementary table S5)	93.73
	34 (sample ID in Supplementary table S5)	94.92
	35 (sample ID in Supplementary table S5)	94.89
	36 (sample ID in Supplementary table S5)	95.73
	37 (sample ID in Supplementary table S5)	94.71
	38 (sample ID in Supplementary table S5)	95.13
	39 (sample ID in Supplementary table S5)	94.6
	40 (sample ID in Supplementary table S5)	94.89
	41 (sample ID in Supplementary table S5)	94.4
	42 (sample ID in Supplementary table S5)	95.51
	43 (sample ID in Supplementary table S5)	94.45
	44 (sample ID in Supplementary table S5)	95.7
	45 (sample ID in Supplementary table S5)	95.3

## Sheet: S2
Supplementary table S2 Summary of the false-assignment rates reported by previous studies
Experimental procedure	Rate (%)	Literature
false-assignment rate estimated from sequencing error	<0.001	Kircher et al., 2012 (1)
false-assignment rate due to pooled PCR	0.4	Kircher et al., 2012 (1)
Mistake in cluster assign during sequencing	0.01 - 0.03	Kircher et al., 2012 (1)
Index hopping in exclusion PCR	0.1 - 2	Illumina (2)
(1) Kircher, M., Sawyer, S. and Meyer, M. (2012) Double indexing overcomes inaccuracies in multiplex
sequencing on the Illumina platform. Nucleic Acids Res 40: e3.
(2) https://jp.illumina.com/science/education/minimizing-index-hopping.html

## Sheet: S3
Supplementary table S3 List of genes significantly correlated to temperature on each day (adjusted p-value <0.1)
Gene ID	Short description of gene	Abbreviation	Day	correlation coefficient	adjusted-p value
AT1G01160.2	GRF1-interacting factor 2	GIF2	Sampling day	-0.12	0.075
AT1G01335.1		-	Sampling day	-0.19	0.0031
AT1G01350.1	Zinc finger (CCCH-type/C3HC4-type RING finger) family protein	-	Sampling day	-0.06	0.0025
AT1G01530.1	AGAMOUS-like 28	AGL28	Sampling day	-0.07	0.062
AT1G01695.1	Phosphatidylinositol N-acetyglucosaminlytransferase subunit P-related	TRM33	Sampling day	-0.11	0.032
AT1G01720.1	NAC (No Apical Meristem) domain transcriptional regulator superfamily protein	ATAF1	Sampling day	0.11	0.024
AT1G01725.1	NULL	-	Sampling day	0.25	0.0029
AT1G01740.3	Protein kinase protein with tetratricopeptide repeat domain	BSK4	Sampling day	-0.12	0.00056
AT1G02065.2	squamosa promoter binding protein-like 8	SPL8	Sampling day	0.08	0.09
AT1G02140.1	mago nashi family protein	MAGO	Sampling day	-0.27	0.0092
AT1G02180.1	ferredoxin-related	-	Sampling day	-0.17	0.028
AT1G02400.2	gibberellin 2-oxidase 6	GA2OX6	Sampling day	0.09	0.0055
AT1G02530.2	P-glycoprotein 12	ABCB12	Sampling day	0.1	0.027
AT1G02560.1	nuclear encoded CLP protease 5	CLPP5	Sampling day	-0.2	0.061
AT1G02570.1	NULL	-	Sampling day	-0.09	0.00019
AT1G02640.1	beta-xylosidase 2	BXL2	Sampling day	-0.08	0.00017
AT1G02800.1	cellulase 2	CEL2	Sampling day	0.12	6.9e-07
AT1G02820.1	Late embryogenesis abundant 3 (LEA3) family protein	LEA3	Sampling day	-0.09	0.00053
AT1G02920.1	glutathione S-transferase 7	GSTF7	Sampling day	-0.24	0.016
AT1G03120.2	NULL	RAB28	Sampling day	-0.15	0.033
AT1G03310.2	debranching enzyme 1	DBE1	Sampling day	0.26	0.00095
AT1G03390.1	HXXXD-type acyl-transferase family protein	-	Sampling day	0.18	0.088
AT1G03475.1	Coproporphyrinogen III oxidase	LIN2	Sampling day	0.39	0.00059
AT1G04033.1		-	Sampling day	0.22	0.027
AT1G04037.1		-	Sampling day	0.1	0.043
AT1G04190.1	Tetratricopeptide repeat (TPR)-like superfamily protein	TPR3	Sampling day	0.09	0.075
AT1G04293.1		-	Sampling day	-0.22	0.00016
AT1G04343.1		-	Sampling day	-0.15	0.0031
AT1G04393.1		-	Sampling day	0.36	1.5e-06
AT1G04443.1		-	Sampling day	0.2	0.026
AT1G04487.1		-	Sampling day	-0.13	0.02
AT1G04507.1		-	Sampling day	-0.21	0.065
AT1G04540.1	Calcium-dependent lipid-binding (CaLB domain) family protein	-	Sampling day	-0.06	0.0031
AT1G04570.1	Major facilitator superfamily protein	-	Sampling day	-0.27	0.0022
AT1G04600.1	myosin XI A	XIA	Sampling day	0.08	0.021
AT1G04640.2	lipoyltransferase 2	LIP2	Sampling day	-0.12	0.014
AT1G04650.1	NULL	-	Sampling day	0.24	0.022
AT1G04773.1		-	Sampling day	-0.13	4.8e-06
AT1G04780.1	Ankyrin repeat family protein	-	Sampling day	0.17	0.00082
AT1G04817.1		-	Sampling day	-0.12	0.0016
AT1G04820.1	tubulin alpha-4 chain	TUA4	Sampling day	0.17	0.018
AT1G04883.1		-	Sampling day	-0.11	0.09
AT1G04907.1		U1-10	Sampling day	-0.16	0.0026
AT1G04930.2	hydroxyproline-rich glycoprotein family protein	-	Sampling day	0.14	0.058
AT1G04990.3	Zinc finger C-x8-C-x5-C-x3-H type family protein	-	Sampling day	-0.17	0.042
AT1G05065.1	CLAVATA3/ESR-RELATED 20	CLE20	Sampling day	-0.12	0.0096
AT1G05077.1		-	Sampling day	-0.1	0.0085
AT1G05103.1		-	Sampling day	-0.06	0.056
AT1G05127.1		-	Sampling day	-0.08	0.0012
AT1G05250.1	Peroxidase superfamily protein	AtPRX1,PRX2	Sampling day	0.22	0.061
AT1G05493.1		-	Sampling day	-0.2	2.3e-06
AT1G05530.1	UDP-glucosyl transferase 75B2	UGT75B2	Sampling day	0.19	0.03
AT1G05540.2	Protein of unknown function (DUF295)	-	Sampling day	-0.09	0.097
AT1G05597.1		-	Sampling day	-0.05	0.049
AT1G05603.1		-	Sampling day	-0.13	0.00094
AT1G05627.1		-	Sampling day	-0.29	0.012
AT1G05673.1		U6atac2	Sampling day	-0.14	0.0011
AT1G05680.1	Uridine diphosphate glycosyltransferase 74E2	UGT74E2	Sampling day	0.23	0.038
AT1G05697.1		-	Sampling day	-0.1	0.011
AT1G05800.1	alpha/beta-Hydrolases superfamily protein	DGL	Sampling day	0.19	0.039
AT1G05823.1		-	Sampling day	-0.25	0.022
AT1G05837.1		-	Sampling day	0.2	0.034
AT1G05863.1		-	Sampling day	0.12	0.0039
AT1G05880.3	RING/U-box superfamily protein	ARI12	Sampling day	0.16	0.057
AT1G05927.1		-	Sampling day	-0.21	0.0019
AT1G05930.1	Domain of unknown function (DUF313)	-	Sampling day	0.2	0.076
AT1G06023.1		-	Sampling day	0.11	0.0077
AT1G06040.1	B-box zinc finger family protein	STO	Sampling day	0.13	9.7e-09
AT1G06043.1		-	Sampling day	-0.19	0.071
AT1G06063.1		-	Sampling day	0.05	0.015
AT1G06110.1	SKP1/ASK-interacting protein 16	SKIP16	Sampling day	0.31	0.00039
AT1G06117.1		-	Sampling day	-0.3	0.0012
AT1G06130.1	glyoxalase 2-4	GLX2-4	Sampling day	-0.21	0.0045
AT1G06133.1		-	Sampling day	-0.14	1.4e-09
AT1G06287.1		-	Sampling day	-0.18	0.086
AT1G06360.2	Fatty acid desaturase family protein	-	Sampling day	-0.18	0.042
AT1G06430.2	FTSH protease 8	FTSH8	Sampling day	-0.17	0.00025
AT1G06613.1		-	Sampling day	-0.25	0.014
AT1G06737.1		-	Sampling day	0.09	0.098
AT1G06790.2	RNA polymerase Rpb7 N-terminal domain-containing protein	-	Sampling day	-0.2	0.004
AT1G06827.1		-	Sampling day	-0.09	0.00052
AT1G06880.1	pre-tRNA	-	Sampling day	-0.13	0.00059
AT1G06890.1	nodulin MtN21 /EamA-like transporter family protein	-	Sampling day	0.18	0.016
AT1G06925.1	NULL	-	Sampling day	-0.12	0.042
AT1G06937.1		-	Sampling day	-0.1	0.08
AT1G07051.1	MIR847a; miRNA	MIR847A	Sampling day	0.14	0.082
AT1G07170.3	PHF5-like protein	-	Sampling day	-0.15	0.025
AT1G07200.2	Double Clp-N motif-containing P-loop nucleoside triphosphate hydrolases superfamily protein	-	Sampling day	-0.1	0.0018
AT1G07230.1	non-specific phospholipase C1	NPC1	Sampling day	-0.28	0.037
AT1G07277.1		-	Sampling day	0.16	0.048
AT1G07310.1	Calcium-dependent lipid-binding (CaLB domain) family protein	-	Sampling day	0.05	0.034
AT1G07357.1		-	Sampling day	-0.08	0.0015
AT1G07400.1	HSP20-like chaperones superfamily protein	-	Sampling day	0.16	0.026
AT1G07407.1		-	Sampling day	0.18	0.022
AT1G07433.1		-	Sampling day	0.2	0.041
AT1G07460.2	Concanavalin A-like lectin family protein	-	Sampling day	0.18	0.0031
AT1G07483.1		-	Sampling day	-0.34	0.00073
AT1G07490.1	ROTUNDIFOLIA like 3	RTFL3	Sampling day	0.07	0.013
AT1G07500.1	NULL	-	Sampling day	-0.14	0.0068
AT1G07513.1		-	Sampling day	-0.09	0.077
AT1G07543.1		-	Sampling day	-0.16	0.021
AT1G07645.1	dessication-induced 1VOC superfamily protein	DSI-1VOC	Sampling day	0.2	0.079
AT1G07673.1		-	Sampling day	-0.17	7.2e-05
AT1G07743.1		-	Sampling day	0.12	0.0044
AT1G07843.1		-	Sampling day	0.27	0.017
AT1G07853.1		-	Sampling day	0.11	4.6e-06
AT1G07873.1		-	Sampling day	-0.13	0.018
AT1G07900.1	LOB domain-containing protein 1	LBD1	Sampling day	0.1	0.082
AT1G07993.1		-	Sampling day	0.06	0.0015
AT1G08057.1		-	Sampling day	-0.38	6.2e-07
AT1G08125.2	S-adenosyl-L-methionine-dependent methyltransferases superfamily protein	-	Sampling day	-0.22	0.0082
AT1G08133.1		-	Sampling day	0.16	1.2e-06
AT1G08357.1		-	Sampling day	-0.13	0.04
AT1G08370.1	decapping 1	DCP1	Sampling day	-0.24	0.026
AT1G08465.1	Plant-specific transcription factor YABBY family protein	YAB2	Sampling day	0.37	0.00035
AT1G08523.1		-	Sampling day	-0.21	0.025
AT1G08547.1		-	Sampling day	-0.26	4.7e-07
AT1G08660.2	MALE GAMETOPHYTE DEFECTIVE 2	MGP2	Sampling day	-0.06	0.032
AT1G08737.1		U5-2	Sampling day	0.07	0.00098
AT1G08753.1		-	Sampling day	-0.18	0.0077
AT1G08797.1		-	Sampling day	0.13	0.00023
AT1G08857.1		-	Sampling day	-0.08	0.027
AT1G08870.1	pre-tRNA	-	Sampling day	0.07	0.0012
AT1G08885.1		-	Sampling day	-0.11	0.013
AT1G08933.1		-	Sampling day	-0.11	0.1
AT1G08955.1		-	Sampling day	-0.17	0.00029
AT1G09035.1		-	Sampling day	-0.17	0.01
AT1G09043.1		-	Sampling day	-0.11	0.045
AT1G09065.1		-	Sampling day	-0.17	0.035
AT1G09105.2		-	Sampling day	0.11	0.0025
AT1G09140.3	SERINE-ARGININE PROTEIN 30	SR30	Sampling day	-0.07	0.00086
AT1G09157.1	Protein of unknown function (DUF679)	-	Sampling day	0.22	0.0015
AT1G09207.1		-	Sampling day	-0.12	0.019
AT1G09213.1		-	Sampling day	0.34	0.0017
AT1G09215.1		-	Sampling day	-0.14	0.032
AT1G09233.1		-	Sampling day	0.26	0.044
AT1G09245.1	Plant self-incompatibility protein S1 family	-	Sampling day	0.18	0.059
AT1G09280.1	NULL	-	Sampling day	-0.16	0.053
AT1G09287.1		-	Sampling day	0.21	0.024
AT1G09307.1		-	Sampling day	-0.21	2.5e-05
AT1G09377.1		-	Sampling day	0.19	0.00042
AT1G09433.1		-	Sampling day	0.18	0.0002
AT1G09460.1	Carbohydrate-binding X8 domain superfamily protein	-	Sampling day	0.09	0.041
AT1G09470.2	NULL	-	Sampling day	0.06	0.0034
AT1G09523.1		-	Sampling day	0.31	0.0075
AT1G09610.1	Protein of unknown function (DUF579)	GXM3	Sampling day	-0.05	0.01
AT1G09647.1		-	Sampling day	-0.18	3e-10
AT1G09677.1		-	Sampling day	-0.2	3e-07
AT1G09685.2		-	Sampling day	-0.15	0.083
AT1G09693.1		-	Sampling day	0.08	0.084
AT1G09733.1		-	Sampling day	0.25	0.044
AT1G09735.2		-	Sampling day	0.07	0.046
AT1G09740.1	Adenine nucleotide alpha hydrolases-like superfamily protein	-	Sampling day	-0.16	2.4e-07
AT1G09745.1		-	Sampling day	-0.18	0.045
AT1G09747.1		-	Sampling day	0.12	0.022
AT1G09795.1	ATP phosphoribosyl transferase 2	ATP-PRT2	Sampling day	-0.18	0.04
AT1G09812.1	NULL	-	Sampling day	-0.08	0.016
AT1G09813.1		-	Sampling day	-0.12	0.012
AT1G09823.1		-	Sampling day	-0.1	0.0034
AT1G09943.1		-	Sampling day	-0.16	0.0073
AT1G09983.1		-	Sampling day	-0.09	0.052
AT1G10400.1	UDP-Glycosyltransferase superfamily protein	-	Sampling day	-0.33	9.4e-07
AT1G10455.1	NULL	-	Sampling day	-0.12	0.027
AT1G10500.1	chloroplast-localized ISCA-like protein	CPISCA	Sampling day	-0.18	0.00078
AT1G10865.1	NULL	-	Sampling day	-0.16	0.002
AT1G10875.1		-	Sampling day	0.08	0.02
AT1G10960.1	ferredoxin 1	FD1	Sampling day	-0.11	0.035
AT1G11050.1	Protein kinase superfamily protein	-	Sampling day	0.37	0.00076
AT1G11160.3	Transducin/WD40 repeat-like superfamily protein	-	Sampling day	-0.11	0.044
AT1G11265.1	transposable element gene	-	Sampling day	-0.25	0.02
AT1G11510.1	DNA-binding storekeeper protein-related transcriptional regulator	-	Sampling day	0.33	0.0018
AT1G11560.1	Oligosaccharyltransferase complex/magnesium transporter family protein	-	Sampling day	-0.21	0.053
AT1G11595.1	NULL	-	Sampling day	0.19	0.024
AT1G11690.1	NULL	-	Sampling day	-0.1	0.054
AT1G12040.1	leucine-rich repeat/extensin 1	LRX1	Sampling day	-0.19	0.0039
AT1G12130.1	Flavin-binding monooxygenase family protein	-	Sampling day	0.32	0.00015
AT1G12150.2	Plant protein of unknown function (DUF827)	-	Sampling day	-0.06	0.091
AT1G12294.1	MIR472a; miRNA	MIR472A	Sampling day	-0.18	0.047
AT1G12400.3	Nucleotide excision repair, TFIIH, subunit TTDA	-	Sampling day	-0.14	0.0082
AT1G12430.1	armadillo repeat kinesin 3	ARK3	Sampling day	0.08	0.037
AT1G12490.1	F-box associated ubiquitination effector family protein	-	Sampling day	-0.1	0.072
AT1G12590.1	pre-tRNA	-	Sampling day	0.16	0.08
AT1G12667.1	NULL	-	Sampling day	-0.12	0.067
AT1G12672.2	NULL	-	Sampling day	-0.24	0.04
AT1G12930.1	ARM repeat superfamily protein	-	Sampling day	-0.43	4.6e-07
AT1G13040.2	Pentatricopeptide repeat (PPR-like) superfamily protein	-	Sampling day	0.34	0.00049
AT1G13090.1	cytochrome P450, family 71, subfamily B, polypeptide 28	CYP71B28	Sampling day	0.06	0.0015
AT1G13210.1	autoinhibited Ca2+/ATPase II	ACA.l	Sampling day	-0.19	9.5e-05
AT1G13230.1	Leucine-rich repeat (LRR) family protein	-	Sampling day	0.12	0.066
AT1G13270.1	methionine aminopeptidase 1B	MAP1C	Sampling day	-0.23	0.0031
AT1G13448.1	other RNA	-	Sampling day	-0.09	0.00081
AT1G13470.1	Protein of unknown function (DUF1262)	-	Sampling day	-0.17	0.024
AT1G13670.1	NULL	-	Sampling day	0.16	0.088
AT1G14010.1	emp24/gp25L/p24 family/GOLD family protein	-	Sampling day	-0.16	0.058
AT1G14190.2	Glucose-methanol-choline (GMC) oxidoreductase family protein	-	Sampling day	0.45	1.4e-05
AT1G14220.1	Ribonuclease T2 family protein	-	Sampling day	-0.24	0.045
AT1G14270.2	CAAX amino terminal protease family protein	-	Sampling day	0.05	0.063
AT1G14300.2	ARM repeat superfamily protein	-	Sampling day	-0.1	0.0042
AT1G14518.1	other RNA	-	Sampling day	-0.11	0.095
AT1G14610.1	valyl-tRNA synthetase / valine--tRNA ligase (VALRS)	TWN2	Sampling day	0.14	0.00025
AT1G14770.2	RING/FYVE/PHD zinc finger superfamily protein	-	Sampling day	0.07	0.0095
AT1G14800.1	Nucleic acid-binding, OB-fold-like protein	-	Sampling day	-0.13	3.4e-05
AT1G14990.1	NULL	-	Sampling day	-0.24	5.6e-08
AT1G15030.1	Protein of unknown function (DUF789)	-	Sampling day	0.13	0.092
AT1G15050.1	indole-3-acetic acid inducible 34	IAA34	Sampling day	-0.13	0.019
AT1G15170.1	MATE efflux family protein	-	Sampling day	-0.14	0.081
AT1G15260.1	NULL	-	Sampling day	-0.06	0.028
AT1G15380.1	Lactoylglutathione lyase / glyoxalase I family protein	GLYI4	Sampling day	-0.18	6.9e-08
AT1G15500.1	TLC ATP/ADP transporter	ATNTT2	Sampling day	-0.21	6.7e-09
AT1G15530.1	Concanavalin A-like lectin protein kinase family protein	-	Sampling day	-0.17	0.096
AT1G15810.1	S15/NS1, RNA-binding protein	-	Sampling day	-0.15	0.086
AT1G15940.1	Tudor/PWWP/MBT superfamily protein	-	Sampling day	-0.1	0.002
AT1G16025.1	NULL	-	Sampling day	-0.21	0.062
AT1G16070.1	tubby like protein 8	TLP8	Sampling day	-0.15	0.038
AT1G16130.1	wall associated kinase-like 2	WAKL2	Sampling day	-0.16	0.024
AT1G16180.1	Serinc-domain containing serine and sphingolipid biosynthesis protein	-	Sampling day	-0.17	0.075
AT1G16225.2	Target SNARE coiled-coil domain protein	-	Sampling day	0.1	0.038
AT1G16310.1	Cation efflux family protein	-	Sampling day	-0.2	0.0008
AT1G16350.1	Aldolase-type TIM barrel family protein	-	Sampling day	0.36	5.8e-05
AT1G16380.1	Cation/hydrogen exchanger family protein	ATCHX1	Sampling day	-0.36	0.0043
AT1G16410.1	cytochrome p450 79f1	CYP79F1	Sampling day	-0.06	0.097
AT1G16445.1	S-adenosyl-L-methionine-dependent methyltransferases superfamily protein	-	Sampling day	-0.28	0.025
AT1G16520.1	NULL	-	Sampling day	0.12	0.006
AT1G16630.1	NULL	-	Sampling day	0.2	0.024
AT1G16640.1	AP2/B3-like transcriptional factor family protein	-	Sampling day	0.22	0.031
AT1G16970.1	KU70 homolog	KU70	Sampling day	-0.09	0.099
AT1G17120.1	cationic amino acid transporter 8	CAT8	Sampling day	-0.15	0.017
AT1G17140.1	interactor of constitutive active rops 1	ICR1	Sampling day	-0.06	0.067
AT1G17180.1	glutathione S-transferase TAU 25	GSTU25	Sampling day	-0.09	0.059
AT1G17250.1	receptor like protein 3	RLP3	Sampling day	0.11	0.085
AT1G17280.6	ubiquitin-conjugating enzyme 34	UBC34	Sampling day	-0.19	0.00014
AT1G17410.3	Nucleoside diphosphate kinase family protein	-	Sampling day	-0.27	0.0043
AT1G17710.1	Pyridoxal phosphate phosphatase-related protein	PEPC1	Sampling day	-0.27	2.3e-06
AT1G17720.2	Protein phosphatase 2A, regulatory subunit PR55	ATB BETA	Sampling day	-0.16	0.02
AT1G17820.1	Putative integral membrane protein conserved region (DUF2404)	-	Sampling day	0.07	0.00021
AT1G18070.1	Translation elongation factor EF1A/initiation factor IF2gamma family protein	-	Sampling day	-0.15	0.049
AT1G18200.1	RAB GTPase homolog A6B	RABA6b	Sampling day	-0.19	0.086
AT1G18320.1	Mitochondrial import inner membrane translocase subunit Tim17/Tim22/Tim23 family protein	-	Sampling day	-0.2	0.03
AT1G18340.1	basal transcription factor complex subunit-related	-	Sampling day	-0.14	0.0029
AT1G18460.1	alpha/beta-Hydrolases superfamily protein	-	Sampling day	-0.18	0.018
AT1G18570.1	myb domain protein 51	MYB51	Sampling day	0.09	0.0039
AT1G18630.1	glycine-rich RNA-binding protein 6	GR-RBP6	Sampling day	0.38	0.00014
AT1G18871.1	NULL	-	Sampling day	-0.18	9.1e-06
AT1G18970.1	germin-like protein 4	GLP4	Sampling day	-0.24	7.1e-08
AT1G19100.1	Histidine kinase-, DNA gyrase B-, and HSP90-like ATPase family protein	DMS11	Sampling day	0.08	0.00099
AT1G19140.1	NULL	-	Sampling day	-0.2	0.042
AT1G19380.1	Protein of unknown function (DUF1195)	-	Sampling day	-0.2	0.047
AT1G19485.2	Transducin/WD40 repeat-like superfamily protein	-	Sampling day	0.26	0.0014
AT1G19500.1	NULL	-	Sampling day	0.16	0.082
AT1G19530.1	NULL	-	Sampling day	0.23	0.00084
AT1G19740.1	ATP-dependent protease La (LON) domain protein	-	Sampling day	-0.18	1.9e-07
AT1G19920.1	Pseudouridine synthase/archaeosine transglycosylase-like family protein	APS2	Sampling day	0.2	0.026
AT1G20270.2	2-oxoglutarate (2OG) and Fe(II)-dependent oxygenase superfamily protein	-	Sampling day	-0.09	3e-05
AT1G20390.1	transposable element gene	-	Sampling day	-0.15	0.068
AT1G20400.1	Protein of unknown function (DUF1204)	-	Sampling day	-0.23	7.1e-06
AT1G20450.1	Dehydrin family protein	ERD10	Sampling day	0.08	0.021
AT1G20515.1	other RNA	-	Sampling day	0.17	0.06
AT1G20620.4	catalase 3	CAT3	Sampling day	-0.1	0.011
AT1G20710.1	WUSCHEL related homeobox 10	WOX10	Sampling day	-0.17	0.059
AT1G20930.1	cyclin-dependent kinase B2;2	CDKB2%3B2	Sampling day	0.07	0.01
AT1G20940.1	F-box family protein	-	Sampling day	-0.09	0.022
AT1G21310.1	extensin 3	EXT3	Sampling day	-0.2	0.0071
AT1G21430.1	Flavin-binding monooxygenase family protein	YUC11	Sampling day	0.33	0.00014
AT1G21510.1	NULL	-	Sampling day	0.13	0.01
AT1G21600.1	plastid transcriptionally active 6	PTAC6	Sampling day	-0.41	0.0002
AT1G21610.4	wound-responsive family protein	-	Sampling day	-0.22	0.03
AT1G21830.1	NULL	-	Sampling day	-0.12	0.0034
AT1G21835.1	Plant thionin family protein	-	Sampling day	-0.2	7.5e-05
AT1G22050.1	membrane-anchored ubiquitin-fold protein 6 precursor	MUB6	Sampling day	0.11	0.061
AT1G22210.1	Haloacid dehalogenase-like hydrolase (HAD) superfamily protein	TPPC	Sampling day	-0.26	0.0056
AT1G22220.1	F-box family protein	AUF2	Sampling day	-0.28	0.00025
AT1G22400.1	UDP-Glycosyltransferase superfamily protein	UGT85A1	Sampling day	-0.19	0.062
AT1G22770.1	gigantea protein (GI)	GI	Sampling day	-0.09	0.01
AT1G22920.1	COP9 signalosome 5A	CSN5A	Sampling day	-0.21	0.0053
AT1G22940.1	thiamin biosynthesis protein, putative	TH1	Sampling day	0.1	0.045
AT1G22970.2	NULL	-	Sampling day	-0.29	0.0042
AT1G23070.1	Protein of unknown function (DUF300)	-	Sampling day	-0.49	0.00022
AT1G23160.1	Auxin-responsive GH3 family protein	-	Sampling day	-0.14	0.0052
AT1G23200.1	Plant invertase/pectin methylesterase inhibitor superfamily	-	Sampling day	0.09	0.0013
AT1G23201.2	NULL	-	Sampling day	-0.18	0.013
AT1G23250.2	Caleosin-related family protein	-	Sampling day	0.24	0.0014
AT1G23300.1	MATE efflux family protein	-	Sampling day	-0.12	0.07
AT1G23560.1	Domain of unknown function (DUF220)	-	Sampling day	-0.14	0.056
AT1G23590.2	Domain of unknown function DUF220	-	Sampling day	-0.19	0.0078
AT1G23620.1	NULL	-	Sampling day	-0.1	0.045
AT1G23720.2	Proline-rich extensin-like family protein	-	Sampling day	0.07	0.0027
AT1G23930.1	transposable element gene	-	Sampling day	0.22	0.012
AT1G23935.1	NULL	-	Sampling day	0.12	0.081
AT1G23970.2	Protein of unknown function (DUF626)	-	Sampling day	0.21	0.032
AT1G24000.1	Polyketide cyclase/dehydrase and lipid transport superfamily protein	-	Sampling day	-0.15	0.0025
AT1G24010.1	Polyketide cyclase/dehydrase and lipid transport superfamily protein	-	Sampling day	-0.15	0.095
AT1G24050.1	RNA-processing, Lsm domain	-	Sampling day	0.09	0.0017
AT1G24140.1	Matrixin family protein	-	Sampling day	0.07	0.00086
AT1G24170.1	Nucleotide-diphospho-sugar transferases superfamily protein	LGT9	Sampling day	-0.17	0.054
AT1G24180.1	Thiamin diphosphate-binding fold (THDP-binding) superfamily protein	IAR4	Sampling day	0.26	0.0065
AT1G24510.2	TCP-1/cpn60 chaperonin family protein	-	Sampling day	0.06	0.093
AT1G24580.1	RING/U-box superfamily protein	-	Sampling day	-0.11	0.025
AT1G24807.1	Glutamine amidotransferase type 1 family protein	-	Sampling day	-0.06	0.013
AT1G25370.2	Protein of unknown function (DUF1639)	-	Sampling day	0.12	4.1e-05
AT1G25425.1	CLAVATA3/ESR-RELATED 43	CLE43	Sampling day	-0.42	9.6e-06
AT1G26180.2	NULL	-	Sampling day	-0.18	0.00086
AT1G26190.2	Phosphoribulokinase / Uridine kinase family	-	Sampling day	-0.14	1.1e-05
AT1G26210.1	SOB five-like 1	SOFL1	Sampling day	0.33	0.0072
AT1G26225.1		-	Sampling day	0.06	0.096
AT1G26300.2	BSD domain-containing protein	-	Sampling day	-0.08	0.00074
AT1G26515.1	F-box and associated interaction domains-containing protein	-	Sampling day	-0.12	0.019
AT1G26540.1	Agenet domain-containing protein	-	Sampling day	-0.23	0.042
AT1G26790.1	Dof-type zinc finger DNA-binding family protein	-	Sampling day	-0.05	0.017
AT1G26800.1	RING/U-box superfamily protein	-	Sampling day	-0.11	0.0057
AT1G26976.1	NULL	-	Sampling day	-0.2	0.015
AT1G27100.1	Actin cross-linking protein	-	Sampling day	-0.16	0.087
AT1G27160.1	valyl-tRNA synthetase / valine--tRNA ligase-related	-	Sampling day	0.18	0.069
AT1G27280.1	Paired amphipathic helix (PAH2) superfamily protein	-	Sampling day	0.21	0.038
AT1G27390.2	translocase outer membrane 20-2	TOM20-2	Sampling day	-0.19	0.06
AT1G27480.1	alpha/beta-Hydrolases superfamily protein	-	Sampling day	-0.21	1.3e-06
AT1G27490.1	F-box and associated interaction domains-containing protein	-	Sampling day	-0.13	0.076
AT1G27630.3	cyclin T 1;3	CYCT1%3B3	Sampling day	0.08	0.047
AT1G27660.1	basic helix-loop-helix (bHLH) DNA-binding superfamily protein	-	Sampling day	0.11	0.0014
AT1G27860.1	Protein of unknown function (DUF626)	-	Sampling day	0.28	0.00063
AT1G27880.2	DEAD/DEAH box RNA helicase family protein	-	Sampling day	-0.26	0.0059
AT1G27930.1	Protein of unknown function (DUF579)	-	Sampling day	0.11	0.00038
AT1G28050.1	B-box type zinc finger protein with CCT domain	BBX13	Sampling day	0.13	0.0022
AT1G28140.1	NULL	-	Sampling day	-0.11	0.019
AT1G28230.1	purine permease 1	PUP1	Sampling day	0.08	0.055
AT1G28300.1	AP2/B3-like transcriptional factor family protein	LEC2	Sampling day	0.16	0.032
AT1G28400.1	NULL	-	Sampling day	-0.08	0.044
AT1G28420.1	homeobox-1	HB-1	Sampling day	0.08	0.034
AT1G28591.1	NULL	-	Sampling day	0.18	0.052
AT1G28860.1	pre-tRNA	-	Sampling day	-0.06	0.005
AT1G28870.1	pre-tRNA	-	Sampling day	-0.28	1.2e-06
AT1G28930.1	pre-tRNA	-	Sampling day	-0.18	0.021
AT1G29195.1	NULL	-	Sampling day	-0.14	0.0033
AT1G29270.1	NULL	-	Sampling day	0.21	0.0068
AT1G29290.1	NULL	-	Sampling day	-0.28	0.048
AT1G29330.1	ER lumen protein retaining receptor family protein	ERD2	Sampling day	0.2	0.018
AT1G29390.2	cold regulated 314 thylakoid membrane 2	COR314-TM2	Sampling day	-0.16	0.0047
AT1G29410.2	phosphoribosylanthranilate isomerase 3	PAI3	Sampling day	0.06	0.011
AT1G29520.1	AWPM-19-like family protein	-	Sampling day	0.38	3.7e-06
AT1G29590.1	Eukaryotic initiation factor 4E protein	eIF4E3	Sampling day	-0.11	0.059
AT1G30030.1	transposable element gene	-	Sampling day	0.22	0.063
AT1G30140.2	NULL	-	Sampling day	-0.19	0.027
AT1G30400.2	multidrug resistance-associated protein 1	ABCC1	Sampling day	-0.25	0.00086
AT1G30500.2	nuclear factor Y, subunit A7	NF-YA7	Sampling day	0.22	0.0084
AT1G30540.2	Actin-like ATPase superfamily protein	-	Sampling day	0.23	0.0044
AT1G30570.1	hercules receptor kinase 2	HERK2	Sampling day	-0.2	0.033
AT1G30580.1	GTP binding	-	Sampling day	0.07	0.053
AT1G30590.2	RNA polymerase I specific transcription initiation factor RRN3 protein	-	Sampling day	-0.12	0.013
AT1G30600.1	Subtilase family protein	-	Sampling day	-0.23	0.00038
AT1G30750.1	NULL	-	Sampling day	-0.19	0.075
AT1G30757.2	NULL	-	Sampling day	-0.09	0.088
AT1G31040.1	PLATZ transcription factor family protein	-	Sampling day	-0.09	0.00035
AT1G31170.1	sulfiredoxin	SRX	Sampling day	0.13	0.078
AT1G31210.1	transposable element gene	-	Sampling day	-0.13	0.0086
AT1G31330.1	photosystem I subunit F	PSAF	Sampling day	-0.1	0.069
AT1G31460.1	NULL	-	Sampling day	-0.13	0.00024
AT1G31630.1	AGAMOUS-like 86	AGL86	Sampling day	-0.19	0.0028
AT1G31640.1	AGAMOUS-like 92	AGL92	Sampling day	0.07	0.068
AT1G32010.1	myosin heavy chain-related	-	Sampling day	0.27	0.0034
AT1G32020.1	F-box family protein	-	Sampling day	-0.2	0.036
AT1G32050.1	SCAMP family protein	SCAMP5	Sampling day	-0.2	1.6e-09
AT1G32340.1	NDR1/HIN1-like 8	NHL8	Sampling day	-0.14	0.065
AT1G32390.1	transposable element gene	-	Sampling day	0.26	0.0017
AT1G32510.1	NAC domain containing protein 11	NAC011	Sampling day	-0.09	0.00025
AT1G32520.1	NULL	-	Sampling day	-0.2	0.0024
AT1G32530.1	RING/U-box superfamily protein	-	Sampling day	0.16	0.013
AT1G32585.1	VQ motif-containing protein-related	-	Sampling day	-0.18	0.079
AT1G32760.1	Glutaredoxin family protein	-	Sampling day	-0.19	0.023
AT1G32810.2	RING/FYVE/PHD zinc finger superfamily protein	-	Sampling day	0.18	0.035
AT1G32928.1	NULL	-	Sampling day	-0.1	0.0015
AT1G33055.1	NULL	-	Sampling day	0.16	0.054
AT1G33102.1	NULL	-	Sampling day	-0.17	0.036
AT1G33260.1	Protein kinase superfamily protein	-	Sampling day	-0.1	0.027
AT1G33300.1	transposable element gene	-	Sampling day	0.25	0.0077
AT1G33355.1		-	Sampling day	-0.08	0.013
AT1G33590.2	Leucine-rich repeat (LRR) family protein	-	Sampling day	-0.1	0.076
AT1G33800.1	Protein of unknown function (DUF579)	GXMT1	Sampling day	0.19	0.066
AT1G33980.1	Smg-4/UPF3 family protein	UPF3	Sampling day	-0.16	0.085
AT1G34030.1	Ribosomal protein S13/S18 family	-	Sampling day	-0.2	0.059
AT1G34120.1	inositol polyphosphate 5-phosphatase I	IP5PI	Sampling day	-0.09	5.6e-06
AT1G34480.1	Cysteine/Histidine-rich C1 domain family protein	-	Sampling day	-0.22	0.06
AT1G34640.1	peptidases	-	Sampling day	0.12	0.00084
AT1G34790.1	C2H2 and C2HC zinc fingers superfamily protein	TT1	Sampling day	-0.13	0.013
AT1G34800.1	Plant thionin family protein	-	Sampling day	-0.16	0.05
AT1G34822.1		-	Sampling day	0.08	0.092
AT1G35040.1	NULL	-	Sampling day	-0.16	0.0015
AT1G35143.1	transposable element gene	-	Sampling day	0.2	0.04
AT1G35146.1	transposable element gene	-	Sampling day	-0.15	0.042
AT1G35200.1	NULL	-	Sampling day	0.08	0.00019
AT1G35240.1	auxin response factor 20	ARF20	Sampling day	0.12	0.053
AT1G35550.1	elongation factor Tu C-terminal domain-containing protein	-	Sampling day	-0.07	0.04
AT1G35570.1	transposable element gene	-	Sampling day	-0.26	0.0015
AT1G35610.1	Cysteine/Histidine-rich C1 domain family protein	-	Sampling day	-0.22	0.044
AT1G35645.1	transposable element gene	-	Sampling day	0.12	0.0012
AT1G35780.2	NULL	-	Sampling day	-0.15	0.03
AT1G35790.1	transposable element gene	-	Sampling day	-0.06	0.059
AT1G35940.1	transposable element gene	-	Sampling day	0.18	0.079
AT1G36035.1	transposable element gene	-	Sampling day	0.07	0.07
AT1G36270.1	transposable element gene	-	Sampling day	0.36	0.0019
AT1G36310.2	S-adenosyl-L-methionine-dependent methyltransferases superfamily protein	-	Sampling day	-0.24	1.5e-06
AT1G36370.1	serine hydroxymethyltransferase 7	SHM7	Sampling day	-0.11	0.026
AT1G36406.1	transposable element gene	-	Sampling day	-0.11	0.026
AT1G36495.1	transposable element gene	-	Sampling day	-0.1	0.00016
AT1G36530.1	transposable element gene	-	Sampling day	-0.12	0.016
AT1G36650.1	transposable element gene	-	Sampling day	-0.17	0.0061
AT1G36710.1	NULL	-	Sampling day	-0.14	6.7e-06
AT1G36770.1	transposable element gene	-	Sampling day	-0.13	0.00026
AT1G37012.1	transposable element gene	-	Sampling day	0.11	0.056
AT1G37035.1	transposable element gene	-	Sampling day	-0.18	3.4e-05
AT1G37036.1	transposable element gene	-	Sampling day	-0.1	0.0016
AT1G37110.1	transposable element gene	-	Sampling day	-0.19	0.026
AT1G38131.1	O-fucosyltransferase family protein	-	Sampling day	0.05	0.016
AT1G39070.1		-	Sampling day	-0.21	0.0093
AT1G39590.1	transposable element gene	-	Sampling day	-0.1	0.039
AT1G40101.1	transposable element gene	-	Sampling day	0.17	0.012
AT1G40105.1	transposable element gene	-	Sampling day	-0.19	5.3e-07
AT1G40112.1	transposable element gene	-	Sampling day	-0.09	0.0037
AT1G40115.1	transposable element gene	-	Sampling day	0.27	0.0042
AT1G41827.1	transposable element gene	-	Sampling day	0.18	0.038
AT1G41893.1	transposable element gene	-	Sampling day	0.13	0.00057
AT1G42170.1	transposable element gene	-	Sampling day	0.22	0.098
AT1G42210.1	transposable element gene	-	Sampling day	-0.06	0.071
AT1G42280.1	transposable element gene	-	Sampling day	-0.08	0.09
AT1G42610.1	transposable element gene	-	Sampling day	-0.07	0.091
AT1G42615.1		-	Sampling day	0.22	0.031
AT1G42700.1	NULL	-	Sampling day	-0.16	0.041
AT1G42718.1	transposable element gene	-	Sampling day	0.09	0.0026
AT1G42745.1	transposable element gene	-	Sampling day	-0.14	0.034
AT1G43040.2	SAUR-like auxin-responsive protein family	-	Sampling day	0.2	0.011
AT1G43090.1	Pectin lyase-like superfamily protein	-	Sampling day	-0.21	0.046
AT1G43130.2	like COV 2	LCV2	Sampling day	-0.36	0.00058
AT1G43180.1	NULL	-	Sampling day	0.22	0.009
AT1G43330.1	Homeodomain-like superfamily protein	-	Sampling day	-0.06	0.012
AT1G43387.1	transposable element gene	-	Sampling day	0.2	0.0065
AT1G43725.1	transposable element gene	-	Sampling day	0.18	0.0072
AT1G43745.1	transposable element gene	-	Sampling day	0.14	0.025
AT1G44020.1	Cysteine/Histidine-rich C1 domain family protein	-	Sampling day	-0.15	0.053
AT1G44160.1	HSP40/DnaJ peptide-binding protein	-	Sampling day	-0.12	0.021
AT1G44970.1	Peroxidase superfamily protein	-	Sampling day	-0.16	0.078
AT1G45150.1	NULL	-	Sampling day	-0.11	0.00095
AT1G45190.1	downregulated in DIF1 18	DD18	Sampling day	-0.16	0.074
AT1G45215.1	Protein of unknown function (DUF784)	-	Sampling day	-0.23	0.013
AT1G45244.1	pre-tRNA	-	Sampling day	-0.09	0.0005
AT1G45904.1	NULL	-	Sampling day	-0.1	8.4e-05
AT1G46554.1	other RNA	-	Sampling day	-0.2	0.049
AT1G46768.1	related to AP2 1	RAP2.1	Sampling day	0.09	0.0027
AT1G46912.1	F-box associated ubiquitination effector family protein	-	Sampling day	-0.12	9.9e-09
AT1G46984.1	F-box family protein	-	Sampling day	0.23	0.021
AT1G47570.1	RING/U-box superfamily protein	-	Sampling day	-0.07	0.031
AT1G47630.1	NULL	CYP96A7	Sampling day	-0.22	0.022
AT1G47657.1		-	Sampling day	-0.11	0.0056
AT1G48095.1	NULL	-	Sampling day	-0.2	0.019
AT1G48310.1	chromatin remodeling factor18	CHR18	Sampling day	-0.15	0.021
AT1G48320.1	Thioesterase superfamily protein	DHNAT1	Sampling day	0.12	1.6e-08
AT1G48355.1		-	Sampling day	0.1	0.02
AT1G48440.1	B-cell receptor-associated 31-like	-	Sampling day	-0.27	0.011
AT1G48470.1	glutamine synthetase 1;5	GLN1%3B5	Sampling day	-0.2	0.038
AT1G48560.1	NULL	-	Sampling day	0.23	0.0092
AT1G48710.1	transposable element gene	-	Sampling day	0.05	0.063
AT1G48760.2	delta-adaptin	delta-ADR	Sampling day	-0.14	4e-05
AT1G49010.1	Duplicated homeodomain-like superfamily protein	-	Sampling day	-0.18	0.0027
AT1G49080.1	transposable element gene	-	Sampling day	-0.11	0.011
AT1G49370.1	NULL	-	Sampling day	-0.12	1e-07
AT1G49440.1	transposable element gene	-	Sampling day	-0.11	0.00028
AT1G49970.1	CLP protease proteolytic subunit 1	CLPR1	Sampling day	0.13	0.076
AT1G50050.2	CAP (Cysteine-rich secretory proteins, Antigen 5, and Pathogenesis-related 1 protein) superfamily protein	-	Sampling day	-0.39	0.003
AT1G50130.1	NULL	-	Sampling day	-0.26	0.0098
AT1G50160.1	NULL	-	Sampling day	-0.46	0.00022
AT1G50180.1	NB-ARC domain-containing disease resistance protein	-	Sampling day	-0.27	0.0075
AT1G50310.1	sugar transporter 9	STP9	Sampling day	0.2	0.091
AT1G50390.1	pfkB-like carbohydrate kinase family protein	-	Sampling day	0.2	0.046
AT1G50470.1	F-box associated ubiquitination effector family protein	-	Sampling day	-0.14	0.00095
AT1G50530.1	NULL	-	Sampling day	-0.13	0.0072
AT1G50600.2	scarecrow-like 5	SCL5	Sampling day	0.17	0.053
AT1G50670.1	OTU-like cysteine protease family protein	-	Sampling day	-0.17	0.0037
AT1G50700.1	calcium-dependent protein kinase 33	CPK33	Sampling day	-0.14	0.087
AT1G50810.1	transposable element gene	-	Sampling day	-0.15	0.061
AT1G50880.1	F-box and associated interaction domains-containing protein	-	Sampling day	0.18	0.085
AT1G50960.1	gibberellin 2-oxidase 7	GA2OX7	Sampling day	0.21	0.0017
AT1G51030.1	NULL	-	Sampling day	0.34	0.0035
AT1G51120.1	AP2/B3 transcription factor family protein	-	Sampling day	-0.11	0.02
AT1G51230.1	Plant self-incompatibility protein S1 family	-	Sampling day	-0.07	0.079
AT1G51340.2	MATE efflux family protein	-	Sampling day	0.26	0.00065
AT1G51402.1	NULL	-	Sampling day	-0.05	0.0047
AT1G51405.1	myosin-related	-	Sampling day	-0.2	5.3e-05
AT1G51520.1	RNA-binding (RRM/RBD/RNP motifs) family protein	-	Sampling day	-0.13	0.0069
AT1G51530.2	RNA-binding (RRM/RBD/RNP motifs) family protein	-	Sampling day	-0.14	0.096
AT1G51540.1	Galactose oxidase/kelch repeat superfamily protein	-	Sampling day	-0.08	0.018
AT1G51600.1	ZIM-LIKE 2	ZML2	Sampling day	-0.44	1.4e-06
AT1G51680.1	4-coumarate:CoA ligase 1	4CL1	Sampling day	0.16	0.094
AT1G51805.1	Leucine-rich repeat protein kinase family protein	-	Sampling day	-0.16	0.0059
AT1G51840.2	protein kinase-related	-	Sampling day	-0.3	1.2e-05
AT1G51890.2	Leucine-rich repeat protein kinase family protein	-	Sampling day	-0.16	0.002
AT1G51900.1	Regulator of Vps4 activity in the MVB pathway protein	-	Sampling day	-0.29	0.0039
AT1G52010.1	transposable element gene	-	Sampling day	-0.51	3.3e-05
AT1G52060.1	Mannose-binding lectin superfamily protein	-	Sampling day	-0.21	0.027
AT1G52087.1	transposable element gene	-	Sampling day	-0.05	0.0068
AT1G52220.4	NULL	-	Sampling day	-0.18	0.069
AT1G52600.1	Peptidase S24/S26A/S26B/S26C family protein	-	Sampling day	-0.11	0.00084
AT1G52850.1	transposable element gene	-	Sampling day	-0.07	0.025
AT1G53050.1	Protein kinase superfamily protein	-	Sampling day	-0.12	0.02
AT1G53220.1	pre-tRNA	-	Sampling day	-0.07	0.00096
AT1G53345.1	NULL	-	Sampling day	-0.14	0.019
AT1G53360.2	F-box associated ubiquitination effector family protein	-	Sampling day	-0.07	0.00065
AT1G53400.1	Ubiquitin domain-containing protein	-	Sampling day	-0.13	0.04
AT1G53470.1	mechanosensitive channel of small conductance-like 4	MSL4	Sampling day	-0.27	0.007
AT1G53570.6	mitogen-activated protein kinase kinase kinase 3	MAP3KA	Sampling day	0.11	0.046
AT1G53600.1	Tetratricopeptide repeat (TPR)-like superfamily protein	-	Sampling day	0.2	0.057
AT1G53645.1	hydroxyproline-rich glycoprotein family protein	-	Sampling day	-0.22	2.7e-05
AT1G53780.4	peptidyl-prolyl cis-trans isomerases;hydrolases;nucleoside-triphosphatases;ATP binding;nucleotide binding;ATPases	-	Sampling day	0.09	0.00032
AT1G53820.1	RING/U-box superfamily protein	-	Sampling day	-0.27	0.013
AT1G53830.1	pectin methylesterase 2	PME2	Sampling day	0.24	0.0071
AT1G53890.4	Protein of unknown function (DUF567)	-	Sampling day	-0.08	0.056
AT1G53903.1	Protein of unknown function (DUF581)	-	Sampling day	-0.14	0.0016
AT1G53920.1	GDSL-motif lipase 5	GLIP5	Sampling day	-0.28	0.0033
AT1G54000.1	GDSL-like Lipase/Acylhydrolase superfamily protein	GLL22	Sampling day	0.12	0.045
AT1G54030.2	GDSL-like Lipase/Acylhydrolase superfamily protein	MVP1	Sampling day	0.14	0.043
AT1G54035.1	NULL	-	Sampling day	0.05	0.065
AT1G54095.1	Protein of unknown function (DUF1677)	-	Sampling day	-0.36	0.00045
AT1G54170.1	CTC-interacting domain 3	CID3	Sampling day	0.15	0.00055
AT1G54180.2	BREVIS RADIX-like 3	BRX-LIKE3	Sampling day	-0.21	6.1e-05
AT1G54200.1	NULL	-	Sampling day	0.11	0.0095
AT1G54280.3	ATPase E1-E2 type family protein / haloacid dehalogenase-like hydrolase family protein	-	Sampling day	0.17	0.00026
AT1G54530.1	Calcium-binding EF hand family protein	-	Sampling day	-0.13	0.051
AT1G54560.2	Myosin family protein with Dil domain	XIE	Sampling day	-0.44	4e-05
AT1G54650.2	Methyltransferase family protein	-	Sampling day	-0.13	0.025
AT1G54680.1	NULL	-	Sampling day	-0.11	0.00011
AT1G54690.1	gamma histone variant H2AX	GAMMA-H2AX	Sampling day	0.33	0.001
AT1G54870.2	NAD(P)-binding Rossmann-fold superfamily protein	-	Sampling day	0.13	0.087
AT1G54930.2	GRF zinc finger / Zinc knuckle protein	-	Sampling day	-0.29	5.4e-07
AT1G54980.1	Plant invertase/pectin methylesterase inhibitor superfamily protein	-	Sampling day	-0.2	0.043
AT1G55205.1	NULL	-	Sampling day	-0.42	1.7e-05
AT1G55460.1	DNA/RNA-binding protein Kin17, conserved region	-	Sampling day	-0.11	0.037
AT1G55475.2	NULL	-	Sampling day	0.08	0.057
AT1G55500.4	evolutionarily conserved C-terminal region 4	ECT4	Sampling day	0.07	0.075
AT1G55610.2	BRI1 like	BRL1	Sampling day	0.11	1.3e-05
AT1G55620.2	chloride channel F	CLC-F	Sampling day	0.12	1e-07
AT1G55964.1	NULL	-	Sampling day	0.17	0.0013
AT1G56050.1	GTP-binding protein-related	EngD-2	Sampling day	0.19	0.00013
AT1G56210.1	Heavy metal transport/detoxification superfamily protein	-	Sampling day	-0.09	0.06
AT1G56300.1	Chaperone DnaJ-domain superfamily protein	-	Sampling day	-0.06	0.0022
AT1G56330.1	secretion-associated RAS 1B	SAR1B	Sampling day	0.31	5.8e-07
AT1G56570.2	Tetratricopeptide repeat (TPR)-like superfamily protein	PGN	Sampling day	-0.15	0.07
AT1G56820.1	pre-tRNA	-	Sampling day	0.26	0.0058
AT1G57010.1	pre-tRNA	-	Sampling day	0.13	0.044
AT1G57200.1	pre-tRNA	-	Sampling day	-0.21	0.066
AT1G57280.1	pre-tRNA	-	Sampling day	-0.09	0.051
AT1G57290.1	pre-tRNA	-	Sampling day	0.19	0.014
AT1G57370.1	pre-tRNA	-	Sampling day	-0.15	0.044
AT1G57450.1	pre-tRNA	-	Sampling day	0.1	0.015
AT1G57530.1	pre-tRNA	-	Sampling day	-0.1	0.012
AT1G57780.1	heavy-metal-associated domain-containing protein	-	Sampling day	0.08	0.019
AT1G57835.1	NULL	-	Sampling day	0.14	0.066
AT1G58010.1	NULL	-	Sampling day	-0.14	6.1e-05
AT1G58090.1	F-box and associated interaction domains-containing protein	-	Sampling day	-0.16	0.082
AT1G58265.1	Cytochrome P450 superfamily protein	-	Sampling day	0.23	0.0021
AT1G58290.1	Glutamyl-tRNA reductase family protein	HEMA1	Sampling day	0.16	0.076
AT1G58300.1	heme oxygenase 4	HO4	Sampling day	0.31	0.0011
AT1G58440.1	FAD/NAD(P)-binding oxidoreductase family protein	XF1	Sampling day	0.11	0.02
AT1G58520.5	lipases;hydrolases, acting on ester bonds	RXW8	Sampling day	0.22	0.048
AT1G58684.1	Ribosomal protein S5 family protein	-	Sampling day	-0.17	0.051
AT1G59600.1	ZCW7	ZCW7	Sampling day	-0.18	3.6e-06
AT1G59730.1	thioredoxin H-type 7	TH7	Sampling day	0.23	0.06
AT1G59880.1	pre-tRNA	-	Sampling day	-0.11	0.0054
AT1G60170.1	pre-mRNA processing ribonucleoprotein binding region-containing protein	emb1220	Sampling day	0.3	4.3e-05
AT1G60500.1	Dynamin related protein 4C	DRP4C	Sampling day	-0.16	0.066
AT1G60600.2	UbiA prenyltransferase family protein	ABC4	Sampling day	-0.09	0.0048
AT1G60760.1	Plant invertase/pectin methylesterase inhibitor superfamily protein	-	Sampling day	0.26	6.2e-07
AT1G60780.1	Clathrin adaptor complexes medium subunit family protein	HAP13	Sampling day	0.17	0.0028
AT1G60810.2	ATP-citrate lyase A-2	ACLA-2	Sampling day	0.18	0.061
AT1G60835.1	NULL	-	Sampling day	0.09	0.00073
AT1G60930.1	RECQ helicase L4B	RECQ4B	Sampling day	-0.17	0.00012
AT1G60987.1	SCR-like 5	SCRL5	Sampling day	-0.21	0.063
AT1G61130.1	serine carboxypeptidase-like 32	SCPL32	Sampling day	0.25	0.078
AT1G61200.1	homeobox-leucine zipper protein-related	-	Sampling day	-0.14	0.073
AT1G61240.6	Protein of unknown function (DUF707)	-	Sampling day	-0.18	0.013
AT1G61390.2	S-locus lectin protein kinase family protein	-	Sampling day	-0.19	0.021
AT1G61490.4	S-locus lectin protein kinase family protein	-	Sampling day	0.18	0.085
AT1G61540.1	Galactose oxidase/kelch repeat superfamily protein	-	Sampling day	0.18	0.011
AT1G61550.1	S-locus lectin protein kinase family protein	-	Sampling day	0.26	0.011
AT1G61732.1	MIR776a; miRNA	MIR776A	Sampling day	-0.24	0.0052
AT1G61760.1	Late embryogenesis abundant (LEA) hydroxyproline-rich glycoprotein family	-	Sampling day	-0.08	0.06
AT1G61880.1	pre-tRNA	-	Sampling day	-0.28	0.00071
AT1G62170.2	Serine protease inhibitor (SERPIN) family protein	-	Sampling day	0.18	0.0064
AT1G62225.1	NULL	-	Sampling day	0.12	0.0033
AT1G62330.1	O-fucosyltransferase family protein	-	Sampling day	0.17	0.06
AT1G62570.1	flavin-monooxygenase glucosinolate S-oxygenase 4	FMO GS-OX4	Sampling day	-0.22	1.8e-10
AT1G62610.4	NAD(P)-binding Rossmann-fold superfamily protein	-	Sampling day	-0.17	0.0018
AT1G62680.2	Pentatricopeptide repeat (PPR) superfamily protein	-	Sampling day	0.18	1.2e-05
AT1G62690.2	NULL	-	Sampling day	0.08	0.099
AT1G62720.1	Pentatricopeptide repeat (PPR-like) superfamily protein	NG1	Sampling day	-0.1	0.05
AT1G62780.1	NULL	-	Sampling day	0.1	2.6e-06
AT1G62790.1	Bifunctional inhibitor/lipid-transfer protein/seed storage 2S albumin superfamily protein	-	Sampling day	-0.23	0.012
AT1G63130.1	Tetratricopeptide repeat (TPR)-like superfamily protein	-	Sampling day	-0.18	0.019
AT1G63220.1	Calcium-dependent lipid-binding (CaLB domain) family protein	-	Sampling day	-0.17	0.0077
AT1G63240.1	NULL	-	Sampling day	0.29	0.00051
AT1G63270.1	non-intrinsic ABC protein 10	ABCI1	Sampling day	-0.13	0.0039
AT1G63300.1	Myosin heavy chain-related protein	-	Sampling day	0.08	0.01
AT1G63500.1	Protein kinase protein with tetratricopeptide repeat domain	BSK7	Sampling day	-0.16	0.045
AT1G63540.1	hydroxyproline-rich glycoprotein family protein	-	Sampling day	-0.15	0.00024
AT1G63570.2	Receptor-like protein kinase-related family protein	-	Sampling day	-0.24	0.025
AT1G63660.1	GMP synthase (glutamine-hydrolyzing), putative / glutamine amidotransferase, putative	-	Sampling day	0.14	1.9e-05
AT1G63730.1	Disease resistance protein (TIR-NBS-LRR class) family	-	Sampling day	-0.11	0.019
AT1G63820.1	CCT motif family protein	-	Sampling day	-0.09	0.028
AT1G63830.4	PLAC8 family protein	-	Sampling day	-0.1	0.016
AT1G63960.2	Copper transport protein family	-	Sampling day	-0.09	0.04
AT1G64070.1	Disease resistance protein (TIR-NBS-LRR class) family	RLM1	Sampling day	0.13	0.00074
AT1G64160.1	Disease resistance-responsive (dirigent-like protein) family protein	DIR5	Sampling day	-0.19	0.021
AT1G64170.1	cation/H+ exchanger 16	CHX16	Sampling day	0.1	0.047
AT1G64560.1	NULL	-	Sampling day	0.25	0.013
AT1G64583.2	Tetratricopeptide repeat (TPR)-like superfamily protein	-	Sampling day	-0.32	0.0032
AT1G64618.1	other RNA	-	Sampling day	0.22	0.035
AT1G64750.3	deletion of SUV3 suppressor 1(I)	DSS1(I)	Sampling day	-0.12	0.0059
AT1G65032.1	NULL	-	Sampling day	-0.17	0.0002
AT1G65070.3	DNA mismatch repair protein MutS, type 2	-	Sampling day	-0.2	1.9e-08
AT1G65342.1	NULL	-	Sampling day	-0.17	0.089
AT1G65365.1	NULL	-	Sampling day	-0.2	0.00046
AT1G65470.1	chromatin assembly factor-1 (FASCIATA1) (FAS1)	FAS1	Sampling day	-0.17	0.014
AT1G65480.2	PEBP (phosphatidylethanolamine-binding protein) family protein	FT	Sampling day	0.11	0.077
AT1G65590.1	beta-hexosaminidase 3	HEXO3	Sampling day	0.25	0.0019
AT1G65770.1	ascorbic acid mannose pathway regulator 1	AMR1	Sampling day	0.15	0.03
AT1G65830.1	pre-tRNA	-	Sampling day	-0.22	4.8e-06
AT1G65870.1	Disease resistance-responsive (dirigent-like protein) family protein	-	Sampling day	-0.1	0.076
AT1G66210.1	Subtilisin-like serine endopeptidase family protein	-	Sampling day	0.19	0.06
AT1G66245.1	NULL	-	Sampling day	-0.25	0.022
AT1G66360.1	Calcium-dependent lipid-binding (CaLB domain) family protein	-	Sampling day	-0.17	1.7e-07
AT1G66430.1	pfkB-like carbohydrate kinase family protein	-	Sampling day	0.11	0.04
AT1G66440.1	Cysteine/Histidine-rich C1 domain family protein	-	Sampling day	-0.16	0.059
AT1G66740.1	ASF1 like histone chaperone	SGA2	Sampling day	-0.2	0.068
AT1G66770.1	Nodulin MtN3 family protein	SWEET6	Sampling day	-0.13	0.034
AT1G66940.3	protein kinase-related	-	Sampling day	-0.08	0.061
AT1G66960.2	Terpenoid cyclases family protein	LUP5	Sampling day	0.2	0.0071
AT1G67210.3	Proline-rich spliceosome-associated (PSP) family protein / zinc knuckle (CCHC-type) family protein	-	Sampling day	-0.17	0.022
AT1G67220.1	histone acetyltransferase of the CBP family 2	HAC2	Sampling day	0.05	0.059
AT1G67240.1	transposable element gene	-	Sampling day	-0.15	0.00034
AT1G67330.1	Protein of unknown function (DUF579)	-	Sampling day	0.13	0.0011
AT1G67580.1	Protein kinase superfamily protein	-	Sampling day	-0.3	0.014
AT1G67785.1	NULL	-	Sampling day	0.28	0.003
AT1G67910.2	NULL	-	Sampling day	0.22	0.011
AT1G68460.1	isopentenyltransferase 1	IPT1	Sampling day	-0.11	8e-05
AT1G68490.1	NULL	-	Sampling day	-0.15	0.0012
AT1G68585.1	NULL	-	Sampling day	-0.1	0.03
AT1G68640.1	bZIP transcription factor family protein	PAN	Sampling day	0.06	0.015
AT1G68765.1	Putative membrane lipoprotein	IDA	Sampling day	0.07	0.0085
AT1G68825.1	ROTUNDIFOLIA like 15	RTFL15	Sampling day	0.17	0.0025
AT1G68850.1	Peroxidase superfamily protein	-	Sampling day	0.26	0.0017
AT1G68862.4	NULL	-	Sampling day	0.12	0.1
AT1G68875.1	NULL	-	Sampling day	-0.1	0.027
AT1G68907.1	Defensin-like (DEFL) family protein	-	Sampling day	0.17	0.032
AT1G68920.1	basic helix-loop-helix (bHLH) DNA-binding superfamily protein	-	Sampling day	-0.18	0.0084
AT1G68930.1	pentatricopeptide (PPR) repeat-containing protein	-	Sampling day	0.24	0.017
AT1G68960.2	Protein of unknown function (DUF295)	-	Sampling day	-0.25	0.03
AT1G69000.1	pre-tRNA	-	Sampling day	-0.2	0.0065
AT1G69090.1	Protein of unknown function (DUF295)	-	Sampling day	-0.15	0.08
AT1G69252.1	other RNA	-	Sampling day	-0.35	0.0027
AT1G69325.1	Remorin family protein	-	Sampling day	0.15	0.077
AT1G69380.1	Protein of unknown function (DUF155)	RRG	Sampling day	-0.13	0.0003
AT1G69470.1	NULL	-	Sampling day	-0.1	0.00084
AT1G69580.1	Homeodomain-like superfamily protein	-	Sampling day	0.11	0.061
AT1G69660.1	TRAF-like family protein	-	Sampling day	-0.24	0.024
AT1G69670.1	cullin 3B	CUL3B	Sampling day	-0.08	0.0002
AT1G69770.1	chromomethylase 3	CMT3	Sampling day	-0.2	0.016
AT1G69830.1	alpha-amylase-like 3	AMY3	Sampling day	0.07	0.012
AT1G70000.1	myb-like transcription factor family protein	-	Sampling day	-0.1	0.084
AT1G70020.1	Protein of unknown function (DUF1163)	-	Sampling day	-0.16	0.068
AT1G70190.1	Ribosomal protein L7/L12, oligomerisation;Ribosomal protein L7/L12, C-terminal/adaptor protein ClpS-like	-	Sampling day	-0.09	0.013
AT1G70210.1	CYCLIN D1;1	CYCD1%3B1	Sampling day	-0.06	0.071
AT1G70410.3	beta carbonic anhydrase 4	BCA4	Sampling day	-0.15	4.9e-06
AT1G71100.1	Ribose 5-phosphate isomerase, type A protein	RSW10	Sampling day	-0.07	0.046
AT1G71110.1	NULL	-	Sampling day	0.1	7.4e-06
AT1G71250.1	GDSL-like Lipase/Acylhydrolase superfamily protein	-	Sampling day	-0.6	2e-05
AT1G71340.1	PLC-like phosphodiesterases superfamily protein	GDPD4	Sampling day	-0.1	0.052
AT1G71440.1	tubulin folding cofactor E / Pfifferling (PFI)	PFI	Sampling day	0.11	0.03
AT1G71720.1	Nucleic acid-binding proteins superfamily	PDE338	Sampling day	-0.09	0.029
AT1G71780.1	NULL	-	Sampling day	-0.13	0.093
AT1G71830.1	somatic embryogenesis receptor-like kinase 1	SERK1	Sampling day	-0.06	0.0078
AT1G71870.1	MATE efflux family protein	-	Sampling day	-0.22	0.016
AT1G71950.1	Proteinase inhibitor, propeptide	-	Sampling day	0.28	0.0031
AT1G71980.1	Protease-associated (PA) RING/U-box zinc finger family protein	-	Sampling day	-0.23	0.00012
AT1G72030.1	Acyl-CoA N-acyltransferases (NAT) superfamily protein	-	Sampling day	-0.27	0.00043
AT1G72050.4	transcription factor IIIA	TFIIIA	Sampling day	-0.11	0.025
AT1G72440.1	CCAAT-binding factor	EDA25	Sampling day	0.07	0.0034
AT1G72500.2	NULL	-	Sampling day	-0.05	0.0053
AT1G72520.1	PLAT/LH2 domain-containing lipoxygenase family protein	LOX4	Sampling day	0.07	0.0026
AT1G72630.1	ELF4-like 2	ELF4-L2	Sampling day	-0.18	2.7e-06
AT1G72790.1	hydroxyproline-rich glycoprotein family protein	-	Sampling day	-0.23	0.0014
AT1G72860.1	Disease resistance protein (TIR-NBS-LRR class) family	-	Sampling day	0.14	0.0067
AT1G72910.1	Toll-Interleukin-Resistance (TIR) domain-containing protein	-	Sampling day	-0.17	0.037
AT1G72930.1	toll/interleukin-1 receptor-like	TIR	Sampling day	-0.22	0.00043
AT1G73120.1	NULL	-	Sampling day	-0.1	0.013
AT1G73240.1	NULL	-	Sampling day	-0.43	5.4e-07
AT1G73340.1	Cytochrome P450 superfamily protein	-	Sampling day	0.09	0.096
AT1G73480.1	alpha/beta-Hydrolases superfamily protein	-	Sampling day	-0.07	0.068
AT1G73655.1	FKBP-like peptidyl-prolyl cis-trans isomerase family protein	-	Sampling day	0.1	0.023
AT1G73810.1	Core-2/I-branching beta-1,6-N-acetylglucosaminyltransferase family protein	-	Sampling day	-0.34	0.0042
AT1G73885.1	NULL	-	Sampling day	0.35	0.0096
AT1G73970.2	NULL	-	Sampling day	-0.11	0.019
AT1G74050.1	Ribosomal protein L6 family protein	-	Sampling day	-0.05	0.02
AT1G74090.1	desulfo-glucosinolate sulfotransferase 18	SOT18	Sampling day	-0.13	0.052
AT1G74250.1	DNAJ heat shock N-terminal domain-containing protein	-	Sampling day	-0.07	0.028
AT1G74290.1	alpha/beta-Hydrolases superfamily protein	-	Sampling day	-0.07	0.034
AT1G74310.1	heat shock protein 101	HSP101	Sampling day	-0.18	0.085
AT1G74456.1	snoRNA	-	Sampling day	0.09	6.3e-06
AT1G74650.2	myb domain protein 31	MYB31	Sampling day	0.18	0.00019
AT1G74960.2	fatty acid biosynthesis 1	FAB1	Sampling day	0.15	0.079
AT1G75070.1	pre-tRNA	-	Sampling day	-0.16	0.096
AT1G75330.1	ornithine carbamoyltransferase	OTC	Sampling day	-0.09	0.01
AT1G75360.1	NULL	-	Sampling day	0.09	0.00055
AT1G76065.1	LYR family of Fe/S cluster biogenesis protein	-	Sampling day	-0.24	1.5e-06
AT1G76070.1	NULL	-	Sampling day	0.21	5.6e-07
AT1G76260.1	DWD (DDB1-binding WD40 protein) hypersensitive to ABA 2	DWA2	Sampling day	-0.22	0.044
AT1G76370.1	Protein kinase superfamily protein	-	Sampling day	0.14	0.0008
AT1G76600.1	NULL	-	Sampling day	0.16	0.013
AT1G76780.2	HSP20-like chaperones superfamily protein	-	Sampling day	-0.08	0.00023
AT1G76990.3	ACT domain repeat 3	ACR3	Sampling day	-0.15	0.061
AT1G77010.1	Pentatricopeptide repeat (PPR) superfamily protein	-	Sampling day	-0.12	0.022
AT1G77060.1	Phosphoenolpyruvate carboxylase family protein	-	Sampling day	0.24	0.003
AT1G77310.1	NULL	-	Sampling day	-0.13	0.0013
AT1G77390.1	CYCLIN A1;2	CYCA1%3B2	Sampling day	-0.14	0.00081
AT1G77480.2	Eukaryotic aspartyl protease family protein	-	Sampling day	0.18	0.013
AT1G77520.1	O-methyltransferase family protein	-	Sampling day	-0.22	0.037
AT1G77540.1	Acyl-CoA N-acyltransferases (NAT) superfamily protein	-	Sampling day	-0.11	0.036
AT1G77910.1	NULL	-	Sampling day	0.23	0.012
AT1G78160.2	pumilio 7	PUM7	Sampling day	-0.09	0.095
AT1G78230.1	Outer arm dynein light chain 1 protein	-	Sampling day	-0.2	0.0058
AT1G78270.1	UDP-glucosyl transferase 85A4	UGT85A4	Sampling day	-0.36	0.00048
AT1G78810.3	NULL	-	Sampling day	-0.11	0.09
AT1G78940.3	Protein kinase protein with adenine nucleotide alpha hydrolases-like domain	-	Sampling day	-0.05	0.01
AT1G78950.2	Terpenoid cyclases family protein	BAS	Sampling day	-0.12	0.0042
AT1G79190.1	ARM repeat superfamily protein	-	Sampling day	0.11	0.098
AT1G79520.3	Cation efflux family protein	-	Sampling day	0.22	2e-07
AT1G79530.1	glyceraldehyde-3-phosphate dehydrogenase of plastid 1	GAPCP-1	Sampling day	-0.41	0.012
AT1G79760.2	downstream target of AGL15-4	DTA4	Sampling day	-0.27	1.1e-06
AT1G79790.4	Haloacid dehalogenase-like hydrolase (HAD) superfamily protein	FHY1	Sampling day	-0.25	1.6e-05
AT1G80040.4	NULL	-	Sampling day	-0.18	0.0049
AT1G80140.1	Pectin lyase-like superfamily protein	-	Sampling day	-0.14	5.1e-05
AT1G80330.1	gibberellin 3-oxidase 4	GA3OX4	Sampling day	-0.19	7.5e-05
AT1G80370.1	Cyclin A2;4	CYCA2%3B4	Sampling day	0.08	0.021
AT1G80520.1	Sterile alpha motif (SAM) domain-containing protein	-	Sampling day	-0.18	0.089
AT1G80550.1	Pentatricopeptide repeat (PPR) superfamily protein	-	Sampling day	0.21	0.002
AT1G80660.3	H(+)-ATPase 9	HA9	Sampling day	0.12	0.01
AT1G80830.1	natural resistance-associated macrophage protein 1	NRAMP1	Sampling day	0.18	0.072
AT1G80850.1	DNA glycosylase superfamily protein	-	Sampling day	-0.09	0.055
AT2G00370.1		-	Sampling day	-0.12	0.096
AT2G00490.1		-	Sampling day	0.23	0.0097
AT2G00600.1		-	Sampling day	-0.1	0.0034
AT2G00650.1		-	Sampling day	-0.09	0.064
AT2G01031.1	transposable element gene	-	Sampling day	-0.06	0.072
AT2G01330.1	nucleotide binding	-	Sampling day	-0.23	0.007
AT2G01470.1	SEC12P-like 2 protein	STL2P	Sampling day	-0.13	0.087
AT2G01650.3	plant UBX domain-containing protein 2	PUX2	Sampling day	0.29	0.054
AT2G01660.2	plasmodesmata-located protein 6	PDLP6	Sampling day	0.24	0.091
AT2G01818.1	PLATZ transcription factor family protein	-	Sampling day	-0.17	0.02
AT2G01860.1	Tetratricopeptide repeat (TPR)-like superfamily protein	EMB975	Sampling day	0.21	0.033
AT2G01900.1	DNAse I-like superfamily protein	-	Sampling day	0.13	2.1e-09
AT2G01910.1	Microtubule associated protein (MAP65/ASE1) family protein	ATMAP65-6	Sampling day	0.17	0.023
AT2G02020.1	Major facilitator superfamily protein	PTR4	Sampling day	-0.17	0.024
AT2G02023.1	NULL	-	Sampling day	0.3	0.0076
AT2G02061.1	Nucleotide-diphospho-sugar transferase family protein	-	Sampling day	-0.16	0.023
AT2G02100.1	low-molecular-weight cysteine-rich 69	LCR69	Sampling day	0.19	0.095
AT2G02650.1	Ribonuclease H-like superfamily protein	-	Sampling day	-0.21	0.072
AT2G02690.2	Cysteine/Histidine-rich C1 domain family protein	-	Sampling day	-0.1	0.00035
AT2G02710.4	PAS/LOV protein B	PLPB	Sampling day	-0.1	0.00046
AT2G02740.1	ssDNA-binding transcriptional regulator	WHY3	Sampling day	-0.09	0.054
AT2G02860.1	sucrose transporter 2	SUT2	Sampling day	-0.08	0.081
AT2G03270.1	DNA-binding protein, putative	-	Sampling day	0.15	0.00034
AT2G03300.1	Toll-Interleukin-Resistance (TIR) domain family protein	-	Sampling day	-0.39	4.3e-13
AT2G03320.1	NULL	-	Sampling day	0.12	0.06
AT2G03340.1	WRKY DNA-binding protein 3	WRKY3	Sampling day	-0.07	0.023
AT2G03470.1	ELM2 domain-containing protein	-	Sampling day	0.28	0.035
AT2G03480.3	QUASIMODO2 LIKE 2	QUL2	Sampling day	-0.09	0.022
AT2G03620.2	magnesium transporter 3	MGT3	Sampling day	-0.19	0.00026
AT2G03900.1	NULL	-	Sampling day	0.15	0.037
AT2G03905.1		-	Sampling day	-0.17	0.032
AT2G03915.1	transposable element gene	-	Sampling day	0.22	0.028
AT2G03934.1	NULL	-	Sampling day	-0.08	0.095
AT2G03940.1	transposable element gene	-	Sampling day	-0.22	0.05
AT2G04125.1		-	Sampling day	0.29	0.00015
AT2G04180.1	transposable element gene	-	Sampling day	0.29	0.00051
AT2G04265.1		-	Sampling day	-0.33	0.0052
AT2G04285.1		-	Sampling day	0.18	0.091
AT2G04340.1	NULL	-	Sampling day	-0.07	0.00048
AT2G04375.1		U2-10	Sampling day	-0.2	4.4e-05
AT2G04395.3	Nucleic acid-binding, OB-fold-like protein	-	Sampling day	0.22	0.014
AT2G04440.1	MutT/nudix family protein	-	Sampling day	-0.15	0.021
AT2G04450.1	nudix hydrolase homolog 6	NUDT6	Sampling day	-0.2	0.041
AT2G04560.1	transferases, transferring glycosyl groups	LpxB	Sampling day	-0.28	0.0033
AT2G04690.3	Pyridoxamine 5'-phosphate oxidase family protein	-	Sampling day	0.09	0.0037
AT2G04715.1		-	Sampling day	-0.17	0.012
AT2G04900.1	NULL	-	Sampling day	-0.12	0.0039
AT2G04935.1		-	Sampling day	-0.25	0.00016
AT2G04940.1	scramblase-related	-	Sampling day	-0.2	0.00071
AT2G04955.1		-	Sampling day	0.06	0.014
AT2G05000.1	transposable element gene	-	Sampling day	0.21	0.087
AT2G05010.1	transposable element gene	-	Sampling day	0.12	0.00014
AT2G05110.1	transposable element gene	-	Sampling day	0.33	0.00045
AT2G05195.1		-	Sampling day	0.17	0.00019
AT2G05280.1	transposable element gene	-	Sampling day	-0.14	0.034
AT2G05300.2	NULL	-	Sampling day	0.13	0.084
AT2G05335.1	SCR-like 15	SCRL15	Sampling day	-0.24	8.6e-08
AT2G05470.1	transposable element gene	-	Sampling day	-0.05	0.052
AT2G05550.1	transposable element gene	-	Sampling day	0.16	0.0013
AT2G05565.1		-	Sampling day	0.12	0.069
AT2G05615.1		-	Sampling day	0.1	0.0033
AT2G05675.1		-	Sampling day	-0.17	0.098
AT2G05710.1	aconitase 3	ACO3	Sampling day	0.07	0.046
AT2G05910.1	Protein of unknown function (DUF567)	-	Sampling day	0.24	0.0005
AT2G05950.1	transposable element gene	-	Sampling day	0.05	0.0092
AT2G06190.1	transposable element gene	-	Sampling day	-0.14	0.0041
AT2G06290.1	transposable element gene	-	Sampling day	0.2	0.033
AT2G06303.1	transposable element gene	-	Sampling day	0.06	0.052
AT2G06550.1	transposable element gene	-	Sampling day	-0.16	0.06
AT2G06650.1	transposable element gene	-	Sampling day	0.27	0.0053
AT2G06667.1	NULL	-	Sampling day	0.08	0.0021
AT2G06885.1	transposable element gene	-	Sampling day	-0.18	0.049
AT2G06925.1	Phospholipase A2 family protein	PLA2-ALPHA	Sampling day	0.26	0.0063
AT2G07085.1		-	Sampling day	-0.11	0.033
AT2G07195.1		-	Sampling day	0.2	0.043
AT2G07213.1	other RNA	-	Sampling day	0.07	0.079
AT2G07215.1	NULL	-	Sampling day	0.13	8.6e-05
AT2G07235.1		-	Sampling day	0.16	0.1
AT2G07320.1	transposable element gene	-	Sampling day	-0.1	0.029
AT2G07415.1		-	Sampling day	0.09	0.085
AT2G07420.1	transposable element gene	-	Sampling day	-0.14	5e-05
AT2G07530.1	transposable element gene	-	Sampling day	-0.19	0.054
AT2G07645.1		-	Sampling day	-0.19	0.034
AT2G07665.1		-	Sampling day	0.17	0.042
AT2G07673.1	NULL	-	Sampling day	-0.18	0.0079
AT2G07681.1	Cytochrome C assembly protein	ABCI4	Sampling day	0.1	0.0038
AT2G07719.1	Putative membrane lipoprotein	-	Sampling day	-0.07	0.0047
AT2G07731.1	NULL	-	Sampling day	0.19	6.6e-05
AT2G07737.1	transposable element gene	-	Sampling day	-0.06	0.0025
AT2G07749.1	Mitovirus RNA-dependent RNA polymerase	-	Sampling day	0.51	9.7e-06
AT2G07760.1	Zinc knuckle (CCHC-type) family protein	-	Sampling day	0.16	0.054
AT2G07780.1	transposable element gene	-	Sampling day	0.11	0.044
AT2G07799.1	NULL	-	Sampling day	0.1	0.013
AT2G07827.2	NULL	-	Sampling day	-0.2	0.047
AT2G07965.1		-	Sampling day	0.41	0.00021
AT2G08100.1		-	Sampling day	-0.21	0.057
AT2G08110.1		-	Sampling day	-0.23	0.073
AT2G08150.1		-	Sampling day	0.25	0.0042
AT2G08205.1		-	Sampling day	-0.07	0.0029
AT2G08210.1		-	Sampling day	-0.1	0.00065
AT2G08385.1		-	Sampling day	-0.39	0.0015
AT2G08560.1		-	Sampling day	0.07	0.013
AT2G08570.1		-	Sampling day	-0.09	0.013
AT2G08745.1		-	Sampling day	-0.1	0.062
AT2G08765.1		-	Sampling day	0.08	0.016
AT2G08780.1		-	Sampling day	-0.09	0.061
AT2G08845.1		-	Sampling day	-0.11	0.042
AT2G08870.1		-	Sampling day	-0.26	0.0016
AT2G08895.1		-	Sampling day	0.27	0.022
AT2G08945.1		-	Sampling day	-0.08	0.06
AT2G08960.1		-	Sampling day	0.16	0.0062
AT2G08975.1		-	Sampling day	-0.18	0.033
AT2G09060.1		-	Sampling day	-0.11	0.026
AT2G09125.1		-	Sampling day	-0.17	0.082
AT2G09135.1		-	Sampling day	0.2	0.0094
AT2G09150.1		-	Sampling day	-0.12	0.023
AT2G09180.1		-	Sampling day	-0.15	0.027
AT2G09215.1		-	Sampling day	0.13	1.9e-08
AT2G09290.1		-	Sampling day	-0.2	0.0017
AT2G09335.1		-	Sampling day	0.12	0.04
AT2G09370.1		-	Sampling day	0.19	0.085
AT2G09435.1		-	Sampling day	0.08	0.0041
AT2G09610.1		-	Sampling day	0.2	0.041
AT2G09640.1		-	Sampling day	-0.12	0.03
AT2G09650.1		-	Sampling day	-0.12	0.0096
AT2G09680.1		-	Sampling day	-0.13	0.087
AT2G09755.1		-	Sampling day	-0.21	0.00083
AT2G09845.1		-	Sampling day	-0.24	6.6e-05
AT2G09850.1	transposable element gene	-	Sampling day	-0.19	0.00023
AT2G09910.1	transposable element gene	-	Sampling day	-0.22	4.7e-13
AT2G09925.1		-	Sampling day	0.15	0.018
AT2G09953.1	transposable element gene	-	Sampling day	-0.28	0.0026
AT2G09990.1	Ribosomal protein S5 domain 2-like superfamily protein	-	Sampling day	0.1	0.0054
AT2G10000.1	transposable element gene	-	Sampling day	0.19	0.00044
AT2G10180.1	transposable element gene	-	Sampling day	-0.18	0.032
AT2G10205.1	transposable element gene	-	Sampling day	-0.33	0.0089
AT2G10380.1	transposable element gene	-	Sampling day	0.19	0.018
AT2G10400.1	transposable element gene	-	Sampling day	-0.2	0.025
AT2G10555.1	transposable element gene	-	Sampling day	-0.06	0.065
AT2G10560.1	NULL	-	Sampling day	-0.31	0.00044
AT2G10600.1	transposable element gene	-	Sampling day	-0.06	0.00015
AT2G10608.1	NULL	-	Sampling day	-0.21	0.00011
AT2G10610.1	transposable element gene	-	Sampling day	-0.18	0.026
AT2G10617.1	transposable element gene	-	Sampling day	-0.15	0.00024
AT2G10690.1	transposable element gene	-	Sampling day	0.06	0.043
AT2G10860.1	transposable element gene	-	Sampling day	0.18	0.032
AT2G11115.1	transposable element gene	-	Sampling day	-0.13	0.046
AT2G11320.1	transposable element gene	-	Sampling day	0.24	0.019
AT2G11380.1	transposable element gene	-	Sampling day	0.17	0.05
AT2G11420.1	transposable element gene	-	Sampling day	0.31	0.0062
AT2G11440.1	NULL	-	Sampling day	-0.18	0.1
AT2G12130.1	transposable element gene	-	Sampling day	-0.07	0.0024
AT2G12230.1	NULL	-	Sampling day	0.2	0.0075
AT2G12305.1	transposable element gene	-	Sampling day	0.18	0.072
AT2G12450.1	transposable element gene	-	Sampling day	-0.14	1.1e-05
AT2G12465.1	low-molecular-weight cysteine-rich 50	LCR50	Sampling day	-0.15	0.045
AT2G12480.3	serine carboxypeptidase-like 43	SCPL43	Sampling day	0.07	0.00033
AT2G12580.1	transposable element gene	-	Sampling day	0.18	0.0038
AT2G12640.1	transposable element gene	-	Sampling day	0.05	0.039
AT2G12750.1	transposable element gene	-	Sampling day	-0.17	0.00034
AT2G13145.1	NULL	-	Sampling day	-0.17	0.0029
AT2G13260.1	transposable element gene	-	Sampling day	-0.11	0.027
AT2G13270.1	transposable element gene	-	Sampling day	-0.18	1.4e-06
AT2G13463.1	NULL	-	Sampling day	-0.14	0.08
AT2G13542.1	NULL	-	Sampling day	-0.14	0.055
AT2G13570.1	nuclear factor Y, subunit B7	NF-YB7	Sampling day	-0.07	3.9e-05
AT2G13580.1	NULL	-	Sampling day	-0.24	0.023
AT2G13690.1	PRLI-interacting factor, putative	-	Sampling day	-0.27	0.0014
AT2G13750.1	transposable element gene	-	Sampling day	0.19	0.071
AT2G13820.2	Bifunctional inhibitor/lipid-transfer protein/seed storage 2S albumin superfamily protein	XYP2	Sampling day	-0.25	1.5e-06
AT2G13965.1		-	Sampling day	-0.12	0.027
AT2G13970.1	transposable element gene	-	Sampling day	-0.08	3.4e-06
AT2G14150.1	transposable element gene	-	Sampling day	0.37	4.2e-05
AT2G14290.1	F-box family protein with a domain of unknown function (DUF295)	-	Sampling day	-0.18	0.023
AT2G14310.1	transposable element gene	-	Sampling day	0.27	0.0023
AT2G14330.1	transposable element gene	-	Sampling day	-0.2	0.022
AT2G14350.1	transposable element gene	-	Sampling day	-0.19	0.061
AT2G14595.1	transposable element gene	-	Sampling day	-0.1	0.00036
AT2G14610.1	pathogenesis-related gene 1	PR1	Sampling day	-0.11	0.013
AT2G14900.1	Gibberellin-regulated family protein	-	Sampling day	0.07	0.0017
AT2G14990.1	transposable element gene	-	Sampling day	-0.15	0.00031
AT2G15012.1	NULL	-	Sampling day	-0.1	0.029
AT2G15250.1	transposable element gene	-	Sampling day	-0.2	0.0069
AT2G15420.1	myosin heavy chain-related	-	Sampling day	-0.2	0.012
AT2G15750.1	transposable element gene	-	Sampling day	-0.09	0.07
AT2G15890.1	maternal effect embryo arrest 14	MEE14	Sampling day	-0.14	0.012
AT2G15960.1	NULL	-	Sampling day	-0.21	6.7e-08
AT2G15980.1	Tetratricopeptide repeat (TPR)-like superfamily protein	-	Sampling day	0.19	0.083
AT2G16145.1	MIR416; miRNA	MIR416	Sampling day	0.18	0.011
AT2G16320.1	transposable element gene	-	Sampling day	0.1	0.049
AT2G16410.1	transposable element gene	-	Sampling day	-0.08	0.01
AT2G16580.1	SAUR-like auxin-responsive protein family	-	Sampling day	-1.04	2e-10
AT2G16700.3	actin depolymerizing factor 5	ADF5	Sampling day	0.11	0.01
AT2G16740.1	ubiquitin-conjugating enzyme 29	UBC29	Sampling day	-0.25	0.011
AT2G17040.1	NAC domain containing protein 36	NAC036	Sampling day	-0.22	0.0037
AT2G17060.2	Disease resistance protein (TIR-NBS-LRR class) family	-	Sampling day	-0.34	1e-07
AT2G17080.1	Arabidopsis protein of unknown function (DUF241)	-	Sampling day	-0.32	1.6e-05
AT2G17180.1	C2H2-like zinc finger protein	DAZ1	Sampling day	0.15	0.022
AT2G17295.1	snoRNA	-	Sampling day	0.16	0.064
AT2G17350.1	NULL	-	Sampling day	0.07	0.042
AT2G17540.2	NULL	-	Sampling day	0.23	0.00099
AT2G17700.1	ACT-like protein tyrosine kinase family protein	STY8	Sampling day	0.11	6.7e-06
AT2G17940.1	Plant protein of unknown function (DUF827)	-	Sampling day	0.18	0.046
AT2G17972.1	NULL	-	Sampling day	-0.09	0.085
AT2G18030.1	Peptide methionine sulfoxide reductase family protein	MSRA5	Sampling day	-0.13	0.00046
AT2G18070.1	NULL	-	Sampling day	-0.12	2.9e-07
AT2G18160.1	basic leucine-zipper 2	bZIP2	Sampling day	0.1	0.034
AT2G18550.1	homeobox protein 21	HB21	Sampling day	-0.25	9.7e-08
AT2G18560.1	UDP-Glycosyltransferase superfamily protein	-	Sampling day	-0.24	6.8e-06
AT2G18820.1	transposable element gene	-	Sampling day	0.07	0.023
AT2G18890.3	Protein kinase superfamily protein	-	Sampling day	-0.06	0.009
AT2G18900.1	Transducin/WD40 repeat-like superfamily protein	-	Sampling day	-0.09	0.012
AT2G19500.1	cytokinin oxidase 2	CKX2	Sampling day	0.07	0.0013
AT2G19802.1	NULL	-	Sampling day	-0.22	0.02
AT2G19820.1	LOB domain-containing protein 9	LBD9	Sampling day	-0.1	0.0087
AT2G19825.1	transposable element gene	-	Sampling day	-0.27	0.011
AT2G19840.1	transposable element gene	-	Sampling day	-0.06	0.003
AT2G20060.1	Ribosomal protein L4/L1 family	-	Sampling day	0.08	0.017
AT2G20190.1	CLIP-associated protein	CLASP	Sampling day	-0.09	0.0039
AT2G20270.1	Thioredoxin superfamily protein	-	Sampling day	0.16	0.098
AT2G20298.1	NULL	-	Sampling day	0.22	0.03
AT2G20465.1	Molecular chaperone Hsp40/DnaJ family protein	-	Sampling day	0.06	0.1
AT2G20480.1	NULL	-	Sampling day	-0.18	0.017
AT2G20835.1	NULL	-	Sampling day	-0.14	0.00086
AT2G20840.2	Secretory carrier membrane protein (SCAMP) family protein	SCAMP3	Sampling day	-0.05	0.093
AT2G20930.1	SNARE-like superfamily protein	-	Sampling day	0.33	0.00012
AT2G21040.1	Calcium-dependent lipid-binding (CaLB domain) family protein	-	Sampling day	0.21	0.0048
AT2G21160.1	Translocon-associated protein (TRAP), alpha subunit	-	Sampling day	-0.22	0.0025
AT2G21270.2	ubiquitin fusion degradation 1	UFD1	Sampling day	0.11	0.038
AT2G21290.1	NULL	-	Sampling day	-0.16	0.081
AT2G21360.1	pre-tRNA	-	Sampling day	-0.15	0.069
AT2G21390.1	Coatomer, alpha subunit	-	Sampling day	0.14	0.011
AT2G21500.2	RING/U-box superfamily protein	-	Sampling day	-0.27	0.017
AT2G21570.1	pre-tRNA	-	Sampling day	0.12	0.0049
AT2G21780.1	NULL	-	Sampling day	0.22	0.046
AT2G21800.3	essential meiotic endonuclease 1A	EME1A	Sampling day	-0.23	0.054
AT2G21910.1	cytochrome P450, family 96, subfamily A, polypeptide 5	CYP96A5	Sampling day	-0.18	0.085
AT2G21920.1	F-box associated ubiquitination effector family protein	-	Sampling day	-0.18	0.04
AT2G22040.1	Transducin/WD40 repeat-like superfamily protein	LST8-2	Sampling day	-0.22	0.008
AT2G22090.2	RNA-binding (RRM/RBD/RNP motifs) family protein	UBA1A	Sampling day	0.15	0.094
AT2G22121.1	low-molecular-weight cysteine-rich 35	LCR35	Sampling day	-0.19	0.041
AT2G22155.1	NULL	-	Sampling day	0.21	0.052
AT2G22300.3	signal responsive 1	SR1	Sampling day	0.15	0.034
AT2G22370.1	NULL	-	Sampling day	0.1	0.038
AT2G22470.1	arabinogalactan protein 2	AGP2	Sampling day	0.1	0.031
AT2G22780.1	peroxisomal NAD-malate dehydrogenase 1	PMDH1	Sampling day	-0.19	0.011
AT2G23130.2	arabinogalactan protein 17	AGP17	Sampling day	0.1	0.00032
AT2G23140.3	RING/U-box superfamily protein with ARM repeat domain.	PUB4	Sampling day	-0.14	0.071
AT2G23160.1	F-box family protein	-	Sampling day	0.19	0.068
AT2G23390.2	NULL	-	Sampling day	-0.22	0.024
AT2G23410.1	cis-prenyltransferase	CPT	Sampling day	0.08	0.069
AT2G23530.1	Zinc-finger domain of monoamine-oxidase A repressor R1	-	Sampling day	-0.31	0.00027
AT2G23580.1	methyl esterase 4	MES4	Sampling day	-0.38	4.2e-05
AT2G23600.2	acetone-cyanohydrin lyase	ACL	Sampling day	0.05	0.048
AT2G23790.1	Protein of unknown function (DUF607)	-	Sampling day	0.16	0.074
AT2G23850.1	NULL	-	Sampling day	-0.07	0.037
AT2G24060.1	Translation initiation factor 3 protein	-	Sampling day	-0.17	0.071
AT2G24110.1	NULL	-	Sampling day	-0.21	0.0063
AT2G24150.1	heptahelical protein 3	HHP3	Sampling day	-0.14	0.00094
AT2G24220.1	purine permease 5	PUP5	Sampling day	-0.17	0.048
AT2G24255.1	NULL	-	Sampling day	-0.1	0.06
AT2G24590.1	RNA recognition motif and CCHC-type zinc finger domains containing protein	RSZ22a	Sampling day	0.16	0.057
AT2G24681.1	AP2/B3-like transcriptional factor family protein	-	Sampling day	-0.19	0.022
AT2G24700.1	Transcriptional factor B3 family protein	-	Sampling day	0.21	5.5e-05
AT2G24800.1	Peroxidase superfamily protein	-	Sampling day	-0.09	0.0019
AT2G24850.1	tyrosine aminotransferase 3	TAT3	Sampling day	-0.19	0.00018
AT2G24900.1	transposable element gene	-	Sampling day	0.1	0.00023
AT2G25110.1	stromal cell-derived factor 2-like protein precursor	SDF2	Sampling day	0.19	0.027
AT2G25240.1	Serine protease inhibitor (SERPIN) family protein	CCP3	Sampling day	-0.21	0.00055
AT2G25305.1	Putative membrane lipoprotein	-	Sampling day	-0.08	0.055
AT2G25312.1	ECA1 gametogenesis related family protein	-	Sampling day	0.13	0.081
AT2G25340.1	vesicle-associated membrane protein 712	VAMP712	Sampling day	-0.1	0.019
AT2G25440.1	receptor like protein 20	RLP20	Sampling day	0.21	0.075
AT2G25490.1	EIN3-binding F box protein 1	EBF1	Sampling day	0.1	0.039
AT2G25770.2	Polyketide cyclase/dehydrase and lipid transport superfamily protein	-	Sampling day	0.2	0.085
AT2G26270.1	NULL	-	Sampling day	-0.19	3.1e-05
AT2G26460.1	RED family protein	SMU2	Sampling day	-0.16	0.051
AT2G26480.1	UDP-glucosyl transferase 76D1	UGT76D1	Sampling day	-0.11	0.018
AT2G26610.1	Transducin family protein / WD-40 repeat family protein	-	Sampling day	-0.06	0.02
AT2G26910.1	pleiotropic drug resistance 4	ABCG32	Sampling day	0.15	0.0071
AT2G27120.2	DNA polymerase epsilon catalytic subunit	TIL2	Sampling day	0.16	0.018
AT2G27140.1	HSP20-like chaperones superfamily protein	-	Sampling day	-0.14	0.017
AT2G27145.1	low-molecular-weight cysteine-rich 9	LCR9	Sampling day	-0.37	0.00013
AT2G27600.1	AAA-type ATPase family protein	SKD1	Sampling day	-0.23	3.3e-08
AT2G27650.1	Ubiquitin carboxyl-terminal hydrolase-related protein	-	Sampling day	0.12	0.0052
AT2G27820.1	prephenate dehydratase 1	PD1	Sampling day	-0.21	0.06
AT2G28340.1	GATA transcription factor 13	GATA13	Sampling day	0.18	0.0059
AT2G28350.1	auxin response factor 10	ARF10	Sampling day	-0.2	0.042
AT2G28420.1	Lactoylglutathione lyase / glyoxalase I family protein	GLYI8	Sampling day	-0.1	0.014
AT2G28490.1	RmlC-like cupins superfamily protein	-	Sampling day	-0.14	0.041
AT2G28520.1	vacuolar proton ATPase A1	VHA-A1	Sampling day	-0.24	2.8e-05
AT2G28671.1	NULL	-	Sampling day	0.17	0.029
AT2G28780.1	NULL	-	Sampling day	-0.18	0.079
AT2G28815.1		-	Sampling day	0.29	0.0019
AT2G28860.1	cytochrome P450, family 710, subfamily A, polypeptide 4	CYP710A4	Sampling day	0.31	0.0031
AT2G28940.1	Protein kinase superfamily protein	-	Sampling day	0.11	0.074
AT2G29165.1	transposable element gene	-	Sampling day	-0.22	0.018
AT2G29280.3	NULL	-	Sampling day	-0.15	0.071
AT2G29485.1		-	Sampling day	0.15	0.044
AT2G29550.1	tubulin beta-7 chain	TUB7	Sampling day	-0.14	0.00025
AT2G29560.1	cytosolic enolase	ENOC	Sampling day	-0.18	0.087
AT2G29570.1	proliferating cell nuclear antigen 2	PCNA2	Sampling day	-0.18	0.0018
AT2G29580.1	CCCH-type zinc fingerfamily protein with RNA-binding domain	MAC5B	Sampling day	-0.13	4.2e-05
AT2G29735.1		-	Sampling day	0.2	4.1e-05
AT2G29925.1		-	Sampling day	-0.46	3.4e-05
AT2G29930.1	F-box/RNI-like superfamily protein	-	Sampling day	0.08	0.019
AT2G29940.1	pleiotropic drug resistance 3	ABCG31	Sampling day	-0.13	0.027
AT2G30260.2	U2 small nuclear ribonucleoprotein B	U2B''	Sampling day	-0.17	0.044
AT2G30575.1	los glycosyltransferase 5	LGT5	Sampling day	0.15	0.061
AT2G30615.1	NULL	-	Sampling day	0.17	0.04
AT2G30750.1	cytochrome P450, family 71, subfamily A, polypeptide 12	CYP71A12	Sampling day	0.21	0.0086
AT2G31080.1	transposable element gene	-	Sampling day	0.22	0.0096
AT2G31260.1	autophagy 9 (APG9)	APG9	Sampling day	-0.17	0.013
AT2G31380.1	salt tolerance homologue	STH	Sampling day	0.06	0.015
AT2G31690.1	alpha/beta-Hydrolases superfamily protein	-	Sampling day	0.08	0.0057
AT2G31865.3	poly(ADP-ribose) glycohydrolase 2	PARG2	Sampling day	0.08	0.012
AT2G31920.1	Plant protein of unknown function (DUF936)	-	Sampling day	-0.09	0.048
AT2G31957.1	low-molecular-weight cysteine-rich 75	LCR75	Sampling day	-0.06	0.00043
AT2G31981.1	NULL	-	Sampling day	-0.11	0.00089
AT2G32080.2	purin-rich alpha 1	PUR ALPHA-1	Sampling day	-0.07	0.057
AT2G32140.1	transmembrane receptors	-	Sampling day	-0.15	0.0088
AT2G32250.5	FAR1-related sequence 2	FRS2	Sampling day	0.44	1.9e-05
AT2G32273.1	MIR417 (MICRORNA417); miRNA	MIR417	Sampling day	-0.24	0.012
AT2G32350.1	Ubiquitin-like superfamily protein	-	Sampling day	-0.2	0.0038
AT2G32415.3	Polynucleotidyl transferase, ribonuclease H fold protein with HRDC domain	-	Sampling day	-0.07	0.015
AT2G32590.1	NULL	EMB2795	Sampling day	0.21	0.0035
AT2G32785.1	NULL	-	Sampling day	-0.16	0.081
AT2G32790.1	Ubiquitin-conjugating enzyme family protein	-	Sampling day	0.21	0.02
AT2G32800.1	protein kinase family protein	AP4.3A	Sampling day	0.15	0.094
AT2G32910.1	DCD (Development and Cell Death) domain protein	-	Sampling day	0.12	6.5e-06
AT2G33030.1	receptor like protein 25	RLP25	Sampling day	0.18	0.0055
AT2G33110.2	vesicle-associated membrane protein 723	VAMP723	Sampling day	0.12	0.078
AT2G33170.1	Leucine-rich repeat receptor-like protein kinase family protein	-	Sampling day	-0.2	0.042
AT2G33320.1	Calcium-dependent lipid-binding (CaLB domain) family protein	-	Sampling day	-0.25	0.026
AT2G33490.1	hydroxyproline-rich glycoprotein family protein	-	Sampling day	0.07	0.049
AT2G33720.1	AP2/B3-like transcriptional factor family protein	-	Sampling day	-0.26	1.8e-11
AT2G33730.1	P-loop containing nucleoside triphosphate hydrolases superfamily protein	-	Sampling day	0.06	0.079
AT2G33775.1	ralf-like 19	RALFL19	Sampling day	-0.44	8.2e-06
AT2G33780.1	VQ motif-containing protein	-	Sampling day	-0.41	0.00014
AT2G33840.1	Tyrosyl-tRNA synthetase, class Ib, bacterial/mitochondrial	-	Sampling day	0.22	0.037
AT2G33860.1	Transcriptional factor B3 family protein / auxin-responsive factor AUX/IAA-related	ETT	Sampling day	0.12	0.0033
AT2G34010.2	NULL	-	Sampling day	-0.23	0.009
AT2G34208.1	MIR399F; miRNA	MIR399F	Sampling day	-0.31	0.00093
AT2G34270.1	NULL	-	Sampling day	0.11	0.0017
AT2G34420.1	photosystem II light harvesting complex gene B1B2	LHB1B2	Sampling day	-0.14	0.097
AT2G34480.2	Ribosomal protein L18ae/LX family protein	-	Sampling day	-0.23	0.049
AT2G34560.2	P-loop containing nucleoside triphosphate hydrolases superfamily protein	CCP1	Sampling day	-0.11	0.00034
AT2G34570.1	PIN domain-like family protein	MEE21	Sampling day	-0.24	0.0016
AT2G34655.1	NULL	-	Sampling day	-0.12	0.092
AT2G34780.1	maternal effect embryo arrest 22	MEE22	Sampling day	0.17	0.035
AT2G34870.1	hydroxyproline-rich glycoprotein family protein	MEE26	Sampling day	-0.11	0.035
AT2G34925.1	CLAVATA3/ESR-RELATED 42	CLE42	Sampling day	-0.1	0.01
AT2G34980.1	phosphatidylinositolglycan synthase family protein	SETH1	Sampling day	-0.12	0.097
AT2G35030.1	Pentatricopeptide repeat (PPR) superfamily protein	-	Sampling day	-0.32	0.008
AT2G35090.1	Protein of unknown function (DUF1640)	-	Sampling day	-0.21	1.4e-07
AT2G35160.3	SU(VAR)3-9 homolog 5	SUVH5	Sampling day	0.21	0.025
AT2G35280.1	F-box family protein	-	Sampling day	-0.18	0.094
AT2G35310.1	Transcriptional factor B3 family protein	-	Sampling day	-0.13	0.092
AT2G35350.1	poltergeist like 1	PLL1	Sampling day	-0.2	0.0061
AT2G35384.1	snoRNA	-	Sampling day	0.1	0.079
AT2G35570.1	NULL	-	Sampling day	-0.34	0.00043
AT2G35600.3	BREVIS RADIX-like 1	BRXL1	Sampling day	-0.1	7e-05
AT2G35610.1	xyloglucanase 113	XEG113	Sampling day	-0.1	2.4e-05
AT2G35650.2	cellulose synthase like	CSLA07	Sampling day	-0.33	0.00048
AT2G36010.2	E2F transcription factor 3	E2F3	Sampling day	-0.18	0.0038
AT2G36040.1	transposable element gene	-	Sampling day	0.09	0.065
AT2G36050.1	ovate family protein 15	OFP15	Sampling day	0.15	0.057
AT2G36060.1	MMS ZWEI homologue 3	MMZ3	Sampling day	-0.22	0.021
AT2G36200.1	P-loop containing nucleoside triphosphate hydrolases superfamily protein	-	Sampling day	-0.19	0.0018
AT2G36305.2	farnesylated protein-converting enzyme 2	FACE2	Sampling day	-0.21	0.0099
AT2G36490.1	demeter-like 1	DML1	Sampling day	0.12	0.047
AT2G36540.1	Haloacid dehalogenase-like hydrolase (HAD) superfamily protein	-	Sampling day	-0.15	5.4e-05
AT2G36580.1	Pyruvate kinase family protein	-	Sampling day	-0.05	0.013
AT2G36610.1	homeobox protein 22	HB22	Sampling day	-0.22	0.0068
AT2G36792.2	other RNA	-	Sampling day	0.14	2.3e-05
AT2G36830.1	gamma tonoplast intrinsic protein	GAMMA-TIP	Sampling day	0.15	1.5e-08
AT2G36840.1	ACT-like superfamily protein	ACR10	Sampling day	-0.24	0.007
AT2G36895.3	NULL	-	Sampling day	-0.22	0.03
AT2G36950.1	Heavy metal transport/detoxification superfamily protein	-	Sampling day	0.27	0.00017
AT2G37010.1	non-intrinsic ABC protein 12	NAP12	Sampling day	0.21	0.0086
AT2G37050.4	Leucine-rich repeat protein kinase family protein	-	Sampling day	-0.13	0.0074
AT2G37120.1	S1FA-like DNA-binding protein	-	Sampling day	0.06	0.0098
AT2G37220.1	RNA-binding (RRM/RBD/RNP motifs) family protein	-	Sampling day	0.25	0.006
AT2G37290.2	Ypt/Rab-GAP domain of gyp1p superfamily protein	-	Sampling day	-0.27	0.008
AT2G37390.1	Chloroplast-targeted copper chaperone protein	NAKR2	Sampling day	0.19	0.062
AT2G37450.3	nodulin MtN21 /EamA-like transporter family protein	UMAMIT13	Sampling day	-0.18	0.0082
AT2G37555.1	other RNA	-	Sampling day	-0.24	1.5e-08
AT2G37570.1	HSP20-like chaperones superfamily protein	SLT1	Sampling day	0.15	1.8e-06
AT2G37680.2	NULL	-	Sampling day	0.31	0.00075
AT2G37720.1	TRICHOME BIREFRINGENCE-LIKE 15	TBL15	Sampling day	-0.17	1.6e-06
AT2G37820.1	Cysteine/Histidine-rich C1 domain family protein	-	Sampling day	-0.13	0.00051
AT2G37910.1	cation/hydrogen exchanger, putative (CHX21)	-	Sampling day	-0.14	0.027
AT2G38030.1	pre-tRNA	-	Sampling day	0.17	0.015
AT2G38040.1	acetyl Co-enzyme a carboxylase carboxyltransferase alpha subunit	CAC3	Sampling day	-0.25	0.02
AT2G38080.1	Laccase/Diphenol oxidase family protein	IRX12	Sampling day	-0.25	0.022
AT2G38210.1	putative PDX1-like protein 4	PDX1L4	Sampling day	-0.17	0.00096
AT2G38290.1	ammonium transporter 2	AMT2	Sampling day	0.12	1.6e-06
AT2G38310.1	PYR1-like 4	PYL4	Sampling day	-0.08	0.014
AT2G38420.1	Pentatricopeptide repeat (PPR) superfamily protein	-	Sampling day	-0.21	0.017
AT2G38480.1	Uncharacterised protein family (UPF0497)	-	Sampling day	0.11	0.025
AT2G38620.1	cyclin-dependent kinase B1;2	CDKB1%3B2	Sampling day	-0.19	0.014
AT2G38770.1	P-loop containing nucleoside triphosphate hydrolases superfamily protein	EMB2765	Sampling day	0.07	0.077
AT2G38900.2	Serine protease inhibitor, potato inhibitor I-type family protein	-	Sampling day	0.1	0.069
AT2G38970.1	Zinc finger (C3HC4-type RING finger) family protein	-	Sampling day	-0.49	1.2e-05
AT2G39170.1	NULL	-	Sampling day	-0.14	0.063
AT2G39230.1	LATERAL ORGAN JUNCTION	LOJ	Sampling day	-0.12	0.0079
AT2G39375.1		-	Sampling day	-0.14	0.08
AT2G39730.2	rubisco activase	RCA	Sampling day	0.2	0.045
AT2G39950.3	NULL	-	Sampling day	-0.19	0.051
AT2G40020.2	Nucleolar histone methyltransferase-related protein	-	Sampling day	-0.09	0.00041
AT2G40050.1	Cysteine/Histidine-rich C1 domain family protein	-	Sampling day	0.19	0.075
AT2G40116.1	Phosphoinositide-specific phospholipase C family protein	-	Sampling day	-0.15	0.054
AT2G40160.1	Plant protein of unknown function (DUF828)	TBL30	Sampling day	0.06	0.085
AT2G40380.1	prenylated RAB acceptor 1.B2	PRA1.B2	Sampling day	0.18	0.064
AT2G40475.1	NULL	ASG8	Sampling day	-0.29	0.02
AT2G40490.1	Uroporphyrinogen decarboxylase	HEME2	Sampling day	-0.2	0.092
AT2G40530.1	NULL	-	Sampling day	0.3	0.00041
AT2G40860.3	protein kinase family protein / protein phosphatase 2C ( PP2C) family protein	-	Sampling day	0.14	0.051
AT2G41040.1	S-adenosyl-L-methionine-dependent methyltransferases superfamily protein	-	Sampling day	-0.28	0.00037
AT2G41250.1	Haloacid dehalogenase-like hydrolase (HAD) superfamily protein	-	Sampling day	0.13	0.077
AT2G41420.1	proline-rich family protein	WIH2	Sampling day	0.17	0.0011
AT2G41720.3	Tetratricopeptide repeat (TPR)-like superfamily protein	EMB2654	Sampling day	0.16	0.0082
AT2G41990.1	NULL	-	Sampling day	0.15	0.067
AT2G42000.2	Plant EC metallothionein-like protein, family 15	AtMT4a	Sampling day	-0.12	0.003
AT2G42090.1	actin 9	ACT9	Sampling day	0.1	0.019
AT2G42160.1	zinc finger (ubiquitin-hydrolase) domain-containing protein	BRIZ1	Sampling day	0.15	0.069
AT2G42388.1	other RNA	-	Sampling day	-0.06	0.055
AT2G42390.1	protein kinase C substrate, heavy chain-related	-	Sampling day	-0.18	1.7e-05
AT2G42395.1	NULL	-	Sampling day	0.13	0.013
AT2G42455.1		-	Sampling day	-0.09	0.021
AT2G42470.1	TRAF-like family protein	-	Sampling day	-0.11	0.059
AT2G42560.1	late embryogenesis abundant domain-containing protein / LEA domain-containing protein	-	Sampling day	-0.12	0.0045
AT2G42750.1	DNAJ heat shock N-terminal domain-containing protein	-	Sampling day	0.24	2.1e-05
AT2G42890.2	MEI2-like 2	ML2	Sampling day	-0.19	0.053
AT2G43040.1	tetratricopeptide repeat (TPR)-containing protein	NPG1	Sampling day	0.12	0.03
AT2G43130.1	P-loop containing nucleoside triphosphate hydrolases superfamily protein	ARA4	Sampling day	0.1	0.07
AT2G43160.1	ENTH/VHS family protein	-	Sampling day	-0.12	0.0087
AT2G43240.1	Nucleotide-sugar transporter family protein	-	Sampling day	0.24	0.013
AT2G43320.1	S-adenosyl-L-methionine-dependent methyltransferases superfamily protein	-	Sampling day	0.05	0.069
AT2G43330.1	inositol transporter 1	INT1	Sampling day	-0.47	5.2e-05
AT2G43450.1	NULL	-	Sampling day	-0.09	0.0002
AT2G43550.1	Scorpion toxin-like knottin superfamily protein	-	Sampling day	0.19	0.027
AT2G43870.1	Pectin lyase-like superfamily protein	-	Sampling day	0.14	0.072
AT2G43890.1	Pectin lyase-like superfamily protein	-	Sampling day	0.08	0.0045
AT2G43920.4	S-adenosyl-L-methionine-dependent methyltransferases superfamily protein	HOL2	Sampling day	0.25	0.014
AT2G43930.2	Protein kinase superfamily protein	-	Sampling day	-0.16	0.00021
AT2G44065.3	Ribosomal protein L2 family	-	Sampling day	0.1	0.043
AT2G44140.1	Peptidase family C54 protein	-	Sampling day	0.16	0.084
AT2G44230.1	Plant protein of unknown function (DUF946)	-	Sampling day	0.15	0.037
AT2G44650.1	chloroplast chaperonin 10	CHL-CPN10	Sampling day	-0.19	0.0083
AT2G44680.3	casein kinase II beta subunit 4	CKB4	Sampling day	-0.08	0.0074
AT2G44740.1	cyclin p4;1	CYCP4%3B1	Sampling day	0.23	0.021
AT2G44750.2	thiamin pyrophosphokinase 2	TPK2	Sampling day	0.09	0.048
AT2G45135.2	RING/U-box superfamily protein	-	Sampling day	-0.16	0.073
AT2G45180.1	Bifunctional inhibitor/lipid-transfer protein/seed storage 2S albumin superfamily protein	-	Sampling day	0.06	0.021
AT2G45330.1	RNA 2'-phosphotransferase, Tpt1 / KptA family	emb1067	Sampling day	0.12	0.00054
AT2G45560.1	cytochrome P450, family 76, subfamily C, polypeptide 1	CYP76C1	Sampling day	-0.16	0.021
AT2G45600.1	alpha/beta-Hydrolases superfamily protein	-	Sampling day	0.18	0.077
AT2G45690.1	shrunken seed protein (SSE1)	SSE1	Sampling day	-0.26	4.3e-07
AT2G45760.1	BON association protein 2	BAP2	Sampling day	-0.16	0.011
AT2G45890.1	RHO guanyl-nucleotide exchange factor 4	ROPGEF4	Sampling day	-0.09	0.093
AT2G45970.1	cytochrome P450, family 86, subfamily A, polypeptide 8	CYP86A8	Sampling day	-0.09	0.041
AT2G46130.1	WRKY DNA-binding protein 43	WRKY43	Sampling day	0.07	0.03
AT2G46150.1	Late embryogenesis abundant (LEA) hydroxyproline-rich glycoprotein family	-	Sampling day	-0.15	0.013
AT2G46200.3	NULL	-	Sampling day	-0.1	0.012
AT2G46494.1	RING/U-box superfamily protein	-	Sampling day	0.18	0.069
AT2G46650.1	cytochrome B5 isoform C	CB5-C	Sampling day	-0.15	0.047
AT2G46680.1	homeobox 7	HB-7	Sampling day	-0.26	0.001
AT2G46710.1	Rho GTPase activating protein with PAK-box/P21-Rho-binding domain	ROPGAP3	Sampling day	0.1	5.3e-07
AT2G46800.3	zinc transporter of Arabidopsis thaliana	ZAT	Sampling day	-0.14	0.023
AT2G46840.1	DOMAIN OF UNKNOWN FUNCTION 724 4	DUF4	Sampling day	-0.23	0.0066
AT2G46950.2	cytochrome P450, family 709, subfamily B, polypeptide 2	CYP709B2	Sampling day	-0.17	0.017
AT2G47000.2	ATP binding cassette subfamily B4	ABCB4	Sampling day	0.09	0.033
AT2G47030.1	Plant invertase/pectin methylesterase inhibitor superfamily	VGDH1	Sampling day	0.12	0.01
AT2G47100.1	pre-tRNA	-	Sampling day	-0.21	1.1e-06
AT2G47140.1	NAD(P)-binding Rossmann-fold superfamily protein	SDR5	Sampling day	0.23	0.043
AT2G47210.2	myb-like transcription factor family protein	-	Sampling day	0.24	0.0019
AT2G47270.1	sequence-specific DNA binding transcription factors;transcription regulators	UPB1	Sampling day	-0.18	0.0023
AT2G47380.2	Cytochrome c oxidase subunit Vc family protein	-	Sampling day	-0.17	4.7e-06
AT2G47460.1	myb domain protein 12	MYB12	Sampling day	-0.12	4.7e-06
AT2G47470.1	thioredoxin family protein	UNE5	Sampling day	-0.17	0.034
AT2G47585.1	MIR164/MIR164A; miRNA	MIR164A	Sampling day	-0.12	0.081
AT2G47680.1	zinc finger (CCCH type) helicase family protein	-	Sampling day	-0.11	1.1e-06
AT2G47935.1		-	Sampling day	-0.11	0.021
AT2G48030.2	DNAse I-like superfamily protein	-	Sampling day	0.19	0.0065
AT2G48120.1	pale cress protein (PAC)	PAC	Sampling day	-0.07	0.039
AT3G00330.1		-	Sampling day	0.09	0.01
AT3G00540.1		-	Sampling day	-0.24	0.0073
AT3G01060.1	NULL	-	Sampling day	0.13	0.00051
AT3G01105.1		-	Sampling day	-0.25	0.00036
AT3G01145.1		-	Sampling day	0.22	0.037
AT3G01225.1		-	Sampling day	-0.17	0.064
AT3G01320.1	SIN3-like 1	SNL1	Sampling day	-0.09	0.0017
AT3G01360.1	Family of unknown function (DUF716)	-	Sampling day	0.12	0.0083
AT3G01410.1	Polynucleotidyl transferase, ribonuclease H-like superfamily protein	-	Sampling day	0.15	0.09
AT3G01545.1		-	Sampling day	-0.15	0.059
AT3G01595.1		-	Sampling day	-0.11	0.00017
AT3G01615.1		-	Sampling day	0.12	0.00084
AT3G01655.1		-	Sampling day	-0.48	2.3e-06
AT3G01680.1	NULL	SEOR1	Sampling day	-0.11	0.013
AT3G01740.1	Mitochondrial ribosomal protein L37	-	Sampling day	-0.06	0.0031
AT3G01775.1		-	Sampling day	0.08	0.046
AT3G01880.1	Plant protein of unknown function (DUF946)	-	Sampling day	0.19	0.00016
AT3G02035.1		-	Sampling day	0.24	0.055
AT3G02095.1		-	Sampling day	0.23	0.077
AT3G02105.1		-	Sampling day	0.06	0.013
AT3G02135.1		-	Sampling day	-0.14	0.04
AT3G02350.1	galacturonosyltransferase 9	GAUT9	Sampling day	0.09	0.0056
AT3G02420.2	NULL	-	Sampling day	-0.13	0.034
AT3G02510.2	Regulator of chromosome condensation (RCC1) family protein	-	Sampling day	-0.09	0.062
AT3G02605.1		-	Sampling day	-0.08	0.00071
AT3G02625.1		-	Sampling day	0.09	0.031
AT3G02640.1	NULL	-	Sampling day	0.23	0.02
AT3G02750.1	Protein phosphatase 2C family protein	-	Sampling day	0.09	0.069
AT3G02775.1		-	Sampling day	-0.17	0.082
AT3G02820.2	zinc knuckle (CCHC-type) family protein	-	Sampling day	-0.17	0.061
AT3G02845.1		-	Sampling day	-0.14	0.036
AT3G02955.1		-	Sampling day	-0.22	0.037
AT3G02985.1		-	Sampling day	-0.15	0.0046
AT3G03000.1	EF hand calcium-binding protein family	-	Sampling day	-0.21	0.035
AT3G03065.1		-	Sampling day	-0.11	0.0022
AT3G03140.1	Tudor/PWWP/MBT superfamily protein	-	Sampling day	-0.24	0.013
AT3G03260.2	homeodomain GLABROUS 8	HDG8	Sampling day	0.17	0.036
AT3G03330.1	NAD(P)-binding Rossmann-fold superfamily protein	-	Sampling day	0.12	0.002
AT3G03345.1		-	Sampling day	-0.16	0.091
AT3G03370.2	NULL	-	Sampling day	0.25	0.025
AT3G03410.1	EF hand calcium-binding protein family	-	Sampling day	0.14	0.052
AT3G03430.1	Calcium-binding EF-hand family protein	-	Sampling day	-0.06	0.018
AT3G03540.1	non-specific phospholipase C5	NPC5	Sampling day	0.33	0.00045
AT3G03665.1		-	Sampling day	0.13	0.092
AT3G03828.1	NULL	-	Sampling day	-0.18	0.0059
AT3G03830.1	SAUR-like auxin-responsive protein family	SAUR28	Sampling day	0.08	6.1e-05
AT3G03900.2	adenosine-5'-phosphosulfate (APS) kinase 3	APK3	Sampling day	-0.08	0.09
AT3G03920.1	H/ACA ribonucleoprotein complex, subunit Gar1/Naf1 protein	-	Sampling day	0.21	0.00032
AT3G03960.1	TCP-1/cpn60 chaperonin family protein	-	Sampling day	-0.23	0.018
AT3G03990.1	alpha/beta-Hydrolases superfamily protein	-	Sampling day	0.26	0.0014
AT3G03995.1		-	Sampling day	-0.11	0.061
AT3G04090.1	small and basic intrinsic protein 1A	SIP1A	Sampling day	-0.06	0.059
AT3G04105.1		-	Sampling day	0.13	0.066
AT3G04120.1	glyceraldehyde-3-phosphate dehydrogenase C subunit 1	GAPC1	Sampling day	-0.14	0.092
AT3G04155.1		-	Sampling day	0.3	0.0033
AT3G04175.1		-	Sampling day	0.15	0.072
AT3G04345.1		-	Sampling day	-0.1	0.0031
AT3G04355.1		-	Sampling day	0.21	6.7e-05
AT3G04440.2	Plasma-membrane choline transporter family protein	-	Sampling day	0.34	0.0021
AT3G04525.1	pre-tRNA	-	Sampling day	0.37	0.001
AT3G04620.1	Alba DNA/RNA-binding protein	DAN1	Sampling day	0.3	0.0059
AT3G04810.3	NIMA-related kinase 2	NEK2	Sampling day	-0.07	0.048
AT3G04815.1		-	Sampling day	-0.13	0.0025
AT3G04860.1	Plant protein of unknown function (DUF868)	-	Sampling day	-0.15	0.0046
AT3G04895.1		-	Sampling day	0.07	0.031
AT3G04985.1		-	Sampling day	0.28	0.015
AT3G05060.1	NOP56-like pre RNA processing ribonucleoprotein	-	Sampling day	-0.37	0.00043
AT3G05135.1		-	Sampling day	-0.22	0.021
AT3G05295.1		-	Sampling day	-0.2	0.023
AT3G05325.1		-	Sampling day	0.16	0.066
AT3G05345.1	Chaperone DnaJ-domain superfamily protein	-	Sampling day	0.19	0.027
AT3G05480.1	cell cycle checkpoint control protein family	RAD9	Sampling day	-0.18	0.00071
AT3G05650.1	receptor like protein 32	RLP32	Sampling day	0.33	0.0014
AT3G05655.1		-	Sampling day	0.09	0.0063
AT3G05670.2	RING/U-box protein	-	Sampling day	0.12	0.013
AT3G05685.2	Cystatin/monellin superfamily protein	-	Sampling day	0.17	0.032
AT3G05760.1	C2H2 and C2HC zinc fingers superfamily protein	-	Sampling day	-0.14	0.00026
AT3G05850.1	NULL	MUG7	Sampling day	-0.12	0.013
AT3G05925.1		-	Sampling day	-0.09	0.021
AT3G05930.1	germin-like protein 8	GLP8	Sampling day	-0.35	0.0012
AT3G05955.1		-	Sampling day	-0.12	0.073
AT3G05970.1	long-chain acyl-CoA synthetase 6	LACS6	Sampling day	-0.26	0.0025
AT3G06035.1	Glycoprotein membrane precursor GPI-anchored	-	Sampling day	-0.33	9.7e-09
AT3G06045.1		-	Sampling day	-0.14	0.096
AT3G06070.1	NULL	-	Sampling day	-0.33	0.00067
AT3G06075.1		-	Sampling day	0.07	0.014
AT3G06085.1		-	Sampling day	-0.19	0.0016
AT3G06180.1	Ribosomal protein L34e superfamily protein	-	Sampling day	-0.19	0.049
AT3G06280.1	F-box associated ubiquitination effector family protein	-	Sampling day	0.15	0.085
AT3G06325.1		-	Sampling day	-0.17	0.029
AT3G06380.2	tubby-like protein 9	TLP9	Sampling day	-0.16	0.00089
AT3G06405.1		-	Sampling day	0.2	0.03
AT3G06460.1	GNS1/SUR4 membrane protein family	-	Sampling day	-0.19	0.012
AT3G06500.2	Plant neutral invertase family protein	A/N-InvC	Sampling day	-0.1	0.019
AT3G06575.1		-	Sampling day	-0.17	0.038
AT3G06650.2	ATP-citrate lyase B-1	ACLB-1	Sampling day	0.07	0.052
AT3G06750.1	hydroxyproline-rich glycoprotein family protein	-	Sampling day	-0.07	0.056
AT3G06780.1	glycine-rich protein	-	Sampling day	0.27	0.066
AT3G06910.1	UB-like protease 1A	ULP1A	Sampling day	-0.19	0.00074
AT3G06920.2	Tetratricopeptide repeat (TPR)-like superfamily protein	-	Sampling day	0.11	0.018
AT3G06950.1	Pseudouridine synthase family protein	-	Sampling day	-0.18	0.07
AT3G06960.2	pigment defective 320	PDE320	Sampling day	-0.14	0.021
AT3G07005.1	low-molecular-weight cysteine-rich 43	LCR43	Sampling day	0.26	0.015
AT3G07080.1	EamA-like transporter family	-	Sampling day	0.08	0.033
AT3G07115.1	pre-tRNA	-	Sampling day	0.1	2.9e-05
AT3G07510.1	NULL	-	Sampling day	0.17	0.024
AT3G07620.1	Exostosin family protein	-	Sampling day	0.17	0.055
AT3G07690.1	6-phosphogluconate dehydrogenase family protein	-	Sampling day	0.09	1.1e-07
AT3G07730.1	NULL	-	Sampling day	-0.07	0.0059
AT3G07755.1		-	Sampling day	0.21	0.028
AT3G07855.1		-	Sampling day	0.13	0.073
AT3G07995.1		-	Sampling day	0.21	0.075
AT3G08055.1		-	Sampling day	-0.38	1.1e-07
AT3G08105.1		-	Sampling day	0.36	0.003
AT3G08200.1		-	Sampling day	-0.18	0.059
AT3G08205.1		-	Sampling day	0.1	0.022
AT3G08235.1		-	Sampling day	-0.15	0.08
AT3G08315.1		-	Sampling day	-0.06	0.051
AT3G08330.1		-	Sampling day	-0.17	0.00099
AT3G08370.1		-	Sampling day	-0.09	0.00011
AT3G08410.1		-	Sampling day	0.11	0.006
AT3G08455.1		-	Sampling day	-0.12	0.046
AT3G08465.1		-	Sampling day	0.08	0.0029
AT3G08545.1		-	Sampling day	-0.17	0.048
AT3G08595.1		-	Sampling day	-0.17	0.015
AT3G08640.1	Protein of unknown function (DUF3411)	-	Sampling day	-0.23	1.8e-05
AT3G08650.1	ZIP metal ion transporter family	-	Sampling day	-0.26	0.018
AT3G08695.1		U2-6	Sampling day	-0.14	0.069
AT3G08700.1	ubiquitin-conjugating enzyme 12	UBC12	Sampling day	-0.15	0.014
AT3G08725.1		-	Sampling day	0.07	0.096
AT3G08740.1	elongation factor P (EF-P) family protein	-	Sampling day	-0.07	0.068
AT3G08780.2	NULL	-	Sampling day	0.12	1e-05
AT3G08835.1		-	Sampling day	-0.09	0.018
AT3G08905.1		-	Sampling day	-0.13	0.08
AT3G08915.1		-	Sampling day	-0.25	0.023
AT3G08940.2	light harvesting complex photosystem II	LHCB4.2	Sampling day	-0.65	6.1e-05
AT3G09045.1		-	Sampling day	0.23	0.014
AT3G09050.1	NULL	-	Sampling day	0.09	0.1
AT3G09100.2	mRNA capping enzyme family protein	-	Sampling day	0.07	0.089
AT3G09162.1	NULL	-	Sampling day	-0.08	0.087
AT3G09290.1	telomerase activator1	TAC1	Sampling day	-0.16	0.00066
AT3G09435.1		-	Sampling day	-0.09	0.06
AT3G09455.1		-	Sampling day	0.1	0.044
AT3G09860.1	NULL	-	Sampling day	-0.23	0.034
AT3G09940.1	monodehydroascorbate reductase	MDHAR	Sampling day	0.21	0.014
AT3G09950.1	NULL	-	Sampling day	-0.1	3.2e-06
AT3G10010.2	demeter-like 2	DML2	Sampling day	0.27	0.00042
AT3G10020.1	NULL	-	Sampling day	-0.16	0.0002
AT3G10030.2	aspartate/glutamate/uridylate kinase family protein	-	Sampling day	-0.21	0.079
AT3G10113.1	Homeodomain-like superfamily protein	-	Sampling day	0.28	0.0027
AT3G10114.1	NULL	-	Sampling day	-0.21	0.005
AT3G10282.1	NULL	-	Sampling day	0.08	0.047
AT3G10360.1	pumilio 4	PUM4	Sampling day	0.06	0.028
AT3G10572.2	3-phosphoinositide-dependent protein kinase-1, putative	APEM9	Sampling day	-0.14	0.0047
AT3G11150.1	2-oxoglutarate (2OG) and Fe(II)-dependent oxygenase superfamily protein	-	Sampling day	0.28	0.0013
AT3G11440.2	myb domain protein 65	MYB65	Sampling day	-0.18	9.9e-05
AT3G11470.4	4'-phosphopantetheinyl transferase superfamily	-	Sampling day	-0.1	0.0008
AT3G11500.2	Small nuclear ribonucleoprotein family protein	-	Sampling day	0.12	8.3e-05
AT3G11505.1	pre-tRNA	-	Sampling day	0.17	0.076
AT3G11690.1	NULL	-	Sampling day	-0.08	0.035
AT3G11710.1	lysyl-tRNA synthetase 1	ATKRS-1	Sampling day	0.14	8.6e-08
AT3G11810.1	NULL	-	Sampling day	-0.15	0.0012
AT3G11960.3	Cleavage and polyadenylation specificity factor (CPSF) A subunit protein	-	Sampling day	-0.17	0.022
AT3G11964.2	RNA binding;RNA binding	-	Sampling day	-0.23	2.9e-08
AT3G12080.1	GTP-binding family protein	emb2738	Sampling day	-0.18	6e-07
AT3G12502.1	other RNA	-	Sampling day	0.05	0.024
AT3G12560.2	TRF-like 9	TRFL9	Sampling day	0.11	1.6e-07
AT3G12670.1	CTP synthase family protein	emb2742	Sampling day	-0.21	0.075
AT3G12900.1	2-oxoglutarate (2OG) and Fe(II)-dependent oxygenase superfamily protein	-	Sampling day	0.17	1.1e-06
AT3G12915.1	Ribosomal protein S5/Elongation factor G/III/V family protein	-	Sampling day	0.08	0.018
AT3G12960.1	NULL	SMP1	Sampling day	-0.24	0.0028
AT3G13065.1	STRUBBELIG-receptor family 4	SRF4	Sampling day	-0.25	5.3e-07
AT3G13210.1	crooked neck protein, putative / cell cycle protein, putative	-	Sampling day	0.13	0.0049
AT3G13225.1	WW domain-containing protein	-	Sampling day	-0.13	0.0031
AT3G13226.1	regulatory protein RecX family protein	-	Sampling day	-0.14	0.0017
AT3G13430.2	RING/U-box superfamily protein	-	Sampling day	0.14	0.08
AT3G13432.1	NULL	-	Sampling day	-0.2	0.044
AT3G13500.1	NULL	-	Sampling day	-0.21	0.053
AT3G13662.1	Disease resistance-responsive (dirigent-like protein) family protein	-	Sampling day	-0.23	0.0014
AT3G13670.1	Protein kinase family protein	-	Sampling day	-0.2	7e-09
AT3G13672.1	TRAF-like superfamily protein	-	Sampling day	0.22	0.0091
AT3G13677.2	NULL	-	Sampling day	-0.19	9.5e-05
AT3G13750.1	beta galactosidase 1	BGAL1	Sampling day	0.13	0.024
AT3G13820.1	F-box and associated interaction domains-containing protein	-	Sampling day	-0.18	0.066
AT3G13870.1	Root hair defective 3 GTP-binding protein (RHD3)	RHD3	Sampling day	0.15	0.018
AT3G14010.5	CTC-interacting domain 4	CID4	Sampling day	-0.2	0.045
AT3G14050.1	RELA/SPOT homolog 2	RSH2	Sampling day	-0.27	1.5e-06
AT3G14130.2	Aldolase-type TIM barrel family protein	HAOX1	Sampling day	-0.07	0.015
AT3G14180.1	sequence-specific DNA binding transcription factors	ASIL2	Sampling day	-0.19	0.0084
AT3G14400.1	ubiquitin-specific protease 25	UBP25	Sampling day	-0.13	0.00069
AT3G14460.1	LRR and NB-ARC domains-containing disease resistance protein	-	Sampling day	0.08	0.026
AT3G14500.1	transposable element gene	-	Sampling day	-0.17	0.044
AT3G14640.1	cytochrome P450, family 72, subfamily A, polypeptide 10	CYP72A10	Sampling day	0.07	0.043
AT3G14730.1	Pentatricopeptide repeat (PPR) superfamily protein	-	Sampling day	-0.24	0.0058
AT3G14920.1	Peptide-N4-(N-acetyl-beta-glucosaminyl)asparagine amidase A protein	-	Sampling day	-0.2	0.049
AT3G15111.1	NULL	-	Sampling day	-0.16	0.039
AT3G15280.1	NULL	-	Sampling day	-0.19	0.013
AT3G15360.1	thioredoxin M-type 4	TRX-M4	Sampling day	-0.06	0.007
AT3G15530.1	S-adenosyl-L-methionine-dependent methyltransferases superfamily protein	-	Sampling day	0.06	0.031
AT3G15570.1	Phototropic-responsive NPH3 family protein	-	Sampling day	-0.12	0.0019
AT3G15604.1	NULL	-	Sampling day	-0.08	0.0034
AT3G15610.1	Transducin/WD40 repeat-like superfamily protein	-	Sampling day	-0.24	0.0015
AT3G15640.1	Rubredoxin-like superfamily protein	-	Sampling day	0.3	0.037
AT3G15900.1	NULL	-	Sampling day	-0.12	0.039
AT3G15940.2	UDP-Glycosyltransferase superfamily protein	-	Sampling day	-0.1	0.086
AT3G15960.1	mismatched DNA binding;ATP binding	-	Sampling day	-0.15	0.0057
AT3G15980.4	Coatomer, beta' subunit	-	Sampling day	-0.14	0.054
AT3G16030.3	lectin protein kinase family protein	CES101	Sampling day	-0.1	3.5e-05
AT3G16050.1	pyridoxine biosynthesis 1.2	PDX1.2	Sampling day	0.19	0.095
AT3G16090.1	RING/U-box superfamily protein	Hrd1A	Sampling day	-0.06	0.065
AT3G16310.1	mitotic phosphoprotein N' end (MPPN) family protein	-	Sampling day	-0.57	4.1e-08
AT3G16340.1	pleiotropic drug resistance 1	ABCG29	Sampling day	-0.16	0.0026
AT3G16770.1	ethylene-responsive element binding protein	EBP	Sampling day	-0.4	5.6e-05
AT3G16850.1	Pectin lyase-like superfamily protein	-	Sampling day	-0.08	0.0038
AT3G16870.1	GATA transcription factor 17	GATA17	Sampling day	0.08	0.0039
AT3G16890.1	pentatricopeptide (PPR) domain protein 40	PPR40	Sampling day	0.16	5.5e-07
AT3G17010.1	AP2/B3-like transcriptional factor family protein	REM22	Sampling day	0.14	0.07
AT3G17140.1	Plant invertase/pectin methylesterase inhibitor superfamily protein	-	Sampling day	0.16	0.0096
AT3G17220.1	pectin methylesterase inhibitor 2	PMEI2	Sampling day	0.2	0.005
AT3G17265.1	F-box and associated interaction domains-containing protein	-	Sampling day	0.11	7e-06
AT3G17330.1	evolutionarily conserved C-terminal region 6	ECT6	Sampling day	-0.15	0.00086
AT3G17480.1	F-box and associated interaction domains-containing protein	-	Sampling day	-0.13	0.0083
AT3G17520.1	Late embryogenesis abundant protein (LEA) family protein	-	Sampling day	-0.16	0.088
AT3G17540.1	F-box and associated interaction domains-containing protein	-	Sampling day	-0.18	0.044
AT3G17600.1	indole-3-acetic acid inducible 31	IAA31	Sampling day	-0.21	5.1e-06
AT3G17640.1	Leucine-rich repeat (LRR) family protein	-	Sampling day	0.1	0.0013
AT3G17765.1		-	Sampling day	-0.09	4.6e-05
AT3G18090.3	nuclear RNA polymerase D2B	NRPD2B	Sampling day	-0.09	0.0035
AT3G18165.1	modifier of snc1,4	MOS4	Sampling day	-0.1	0.00022
AT3G18200.2	nodulin MtN21 /EamA-like transporter family protein	UMAMIT4	Sampling day	-0.08	0.00097
AT3G18220.1	Phosphatidic acid phosphatase (PAP2) family protein	LPP4	Sampling day	-0.24	0.035
AT3G18260.1	Reticulon family protein	-	Sampling day	-0.05	0.079
AT3G18310.1	NULL	-	Sampling day	-0.46	2.8e-06
AT3G18320.1	F-box and associated interaction domains-containing protein	-	Sampling day	0.15	0.023
AT3G18790.1	NULL	-	Sampling day	-0.19	0.0066
AT3G18827.1	MIR868a; miRNA	MIR868A	Sampling day	0.16	0.094
AT3G18960.1	AP2/B3-like transcriptional factor family protein	-	Sampling day	0.21	0.00019
AT3G19360.2	Zinc finger (CCCH-type) family protein	-	Sampling day	-0.16	0.023
AT3G19380.1	plant U-box 25	PUB25	Sampling day	0.18	0.014
AT3G19430.2	late embryogenesis abundant protein-related / LEA protein-related	-	Sampling day	0.05	0.00037
AT3G19690.1	CAP (Cysteine-rich secretory proteins, Antigen 5, and Pathogenesis-related 1 protein) superfamily protein	-	Sampling day	0.07	0.07
AT3G19940.1	Major facilitator superfamily protein	-	Sampling day	-0.15	0.007
AT3G20400.1	F-box associated ubiquitination effector family protein	EMB2743	Sampling day	0.12	0.023
AT3G20541.1	NULL	-	Sampling day	-0.15	0.0039
AT3G20670.1	histone H2A 13	HTA13	Sampling day	-0.11	0.0063
AT3G20840.1	Integrase-type DNA-binding superfamily protein	PLT1	Sampling day	-0.09	0.089
AT3G21050.1	transposable element gene	-	Sampling day	0.14	0.084
AT3G21120.1	F-box and associated interaction domains-containing protein	-	Sampling day	0.14	0.008
AT3G21160.2	alpha-mannosidase 2	MNS2	Sampling day	-0.08	0.00019
AT3G21352.1	NULL	-	Sampling day	-0.2	0.035
AT3G21450.1	Protein kinase superfamily protein	-	Sampling day	-0.3	2.6e-05
AT3G21481.1	NULL	-	Sampling day	0.14	1.8e-05
AT3G21590.2	Senescence/dehydration-associated protein-related	-	Sampling day	-0.09	0.088
AT3G21700.3	Ras-related small GTP-binding family protein	SGP2	Sampling day	-0.15	0.019
AT3G21950.2	S-adenosyl-L-methionine-dependent methyltransferases superfamily protein	-	Sampling day	-0.1	0.0063
AT3G22010.1	Receptor-like protein kinase-related family protein	-	Sampling day	-0.22	0.0021
AT3G22053.1	NULL	-	Sampling day	-0.12	7.8e-05
AT3G22110.1	20S proteasome alpha subunit C1	PAC1	Sampling day	-0.08	7.6e-05
AT3G22136.1	transposable element gene	-	Sampling day	0.19	0.057
AT3G22200.2	Pyridoxal phosphate (PLP)-dependent transferases superfamily protein	POP2	Sampling day	-0.06	0.048
AT3G22234.1	NULL	-	Sampling day	-0.11	0.00054
AT3G22337.1		-	Sampling day	0.06	0.086
AT3G22690.2	NULL	-	Sampling day	0.1	0.00048
AT3G22740.1	homocysteine S-methyltransferase 3	HMT3	Sampling day	0.09	0.0026
AT3G22961.1	Paired amphipathic helix (PAH2) superfamily protein	-	Sampling day	0.24	0.0091
AT3G23680.1	F-box associated ubiquitination effector family protein	-	Sampling day	-0.13	0.087
AT3G23720.1	transposable element gene	-	Sampling day	0.2	0.033
AT3G23820.1	UDP-D-glucuronate 4-epimerase 6	GAE6	Sampling day	-0.26	0.0011
AT3G23980.1	BLISTER	BLI	Sampling day	-0.1	0.018
AT3G24093.1	Paired amphipathic helix (PAH2) superfamily protein	-	Sampling day	-0.22	2.9e-10
AT3G24225.1	CLAVATA3/ESR-RELATED 19	CLE19	Sampling day	-0.14	0.01
AT3G24300.1	ammonium transporter 1;3	AMT1%3B3	Sampling day	0.18	5e-06
AT3G24350.1	syntaxin of plants 32	SYP32	Sampling day	-0.19	0.095
AT3G24420.1	alpha/beta-Hydrolases superfamily protein	-	Sampling day	-0.18	0.087
AT3G24575.1		-	Sampling day	-0.28	0.0015
AT3G24927.1	NULL	-	Sampling day	0.13	0.0039
AT3G25070.2	RPM1 interacting protein 4	RIN4	Sampling day	0.09	0.079
AT3G25570.2	Adenosylmethionine decarboxylase family protein	-	Sampling day	-0.08	0.0025
AT3G25610.1	ATPase E1-E2 type family protein / haloacid dehalogenase-like hydrolase family protein	-	Sampling day	-0.07	0.0044
AT3G25620.1	ABC-2 type transporter family protein	ABCG21	Sampling day	0.2	0.073
AT3G25830.1	terpene synthase-like sequence-1,8-cineole	TPS-CIN	Sampling day	-0.19	0.037
AT3G25880.1	NAD(P)-binding Rossmann-fold superfamily protein	-	Sampling day	-0.11	0.084
AT3G25940.1	TFIIB zinc-binding protein	-	Sampling day	0.35	0.0023
AT3G25970.1	Pentatricopeptide repeat (PPR) superfamily protein	-	Sampling day	0.13	0.056
AT3G26000.1	Ribonuclease inhibitor	-	Sampling day	0.16	0.046
AT3G26050.1	TPX2 (targeting protein for Xklp2) protein family	-	Sampling day	-0.22	0.017
AT3G26170.1	cytochrome P450, family 71, subfamily B, polypeptide 19	CYP71B19	Sampling day	0.08	0.0089
AT3G26230.1	cytochrome P450, family 71, subfamily B, polypeptide 24	CYP71B24	Sampling day	-0.16	0.0001
AT3G26235.1	NULL	-	Sampling day	-0.06	0.075
AT3G26250.1	Cysteine/Histidine-rich C1 domain family protein	-	Sampling day	-0.24	0.086
AT3G26310.1	cytochrome P450, family 71, subfamily B, polypeptide 35	CYP71B35	Sampling day	-0.18	0.026
AT3G26390.1	NULL	-	Sampling day	-0.15	0.0099
AT3G26630.1	Tetratricopeptide repeat (TPR)-like superfamily protein	-	Sampling day	-0.16	0.087
AT3G26818.1	MIR169M; miRNA	MIR169M	Sampling day	-0.2	1e-07
AT3G26910.3	hydroxyproline-rich glycoprotein family protein	-	Sampling day	-0.06	0.07
AT3G27050.1	NULL	-	Sampling day	0.1	6.1e-06
AT3G27095.1	NULL	-	Sampling day	-0.14	0.031
AT3G27140.1	Protein phosphatase 2C family protein	-	Sampling day	-0.13	0.063
AT3G27390.2	NULL	-	Sampling day	0.09	0.016
AT3G27473.1	Cysteine/Histidine-rich C1 domain family protein	-	Sampling day	-0.14	6.4e-05
AT3G27480.1	Cysteine/Histidine-rich C1 domain family protein	-	Sampling day	-0.23	2e-05
AT3G27500.1	Cysteine/Histidine-rich C1 domain family protein	-	Sampling day	-0.14	0.013
AT3G27540.1	beta-1,4-N-acetylglucosaminyltransferase family protein	-	Sampling day	0.24	0.095
AT3G27660.1	oleosin 4	OLEO4	Sampling day	-0.16	0.025
AT3G28020.1	NULL	-	Sampling day	0.28	0.0045
AT3G28180.1	Cellulose-synthase-like C4	CSLC04	Sampling day	-0.1	0.02
AT3G28216.1	NULL	-	Sampling day	-0.06	0.012
AT3G28240.1	transposable element gene	-	Sampling day	0.05	0.036
AT3G28360.1	P-glycoprotein 16	ABCB16	Sampling day	0.2	0.073
AT3G28430.1	NULL	-	Sampling day	-0.08	0.038
AT3G28680.1	Serine carboxypeptidase S28 family protein	-	Sampling day	-0.06	0.055
AT3G28685.1	pre-tRNA	-	Sampling day	0.21	0.054
AT3G28715.1	ATPase, V0/A0 complex, subunit C/D	-	Sampling day	-0.17	0.087
AT3G28720.2	NULL	-	Sampling day	-0.22	0.012
AT3G28760.2	NULL	-	Sampling day	0.28	0.0014
AT3G28785.1		-	Sampling day	0.26	0.00036
AT3G28890.2	receptor like protein 43	RLP43	Sampling day	0.31	0.02
AT3G28930.2	AIG2-like (avirulence induced gene) family protein	AIG2	Sampling day	-0.45	5.8e-07
AT3G28970.1	Domain of unknown function (DUF298)	AAR3	Sampling day	0.1	0.012
AT3G29105.1	NULL	-	Sampling day	-0.14	0.021
AT3G29290.1	Pentatricopeptide repeat (PPR) superfamily protein	emb2076	Sampling day	0.13	0.034
AT3G29370.1	NULL	P1R3	Sampling day	-0.22	0.028
AT3G29460.1	transposable element gene	-	Sampling day	0.25	0.017
AT3G29525.1	transposable element gene	-	Sampling day	0.14	0.089
AT3G29618.1	transposable element gene	-	Sampling day	-0.17	0.091
AT3G29648.1	transposable element gene	-	Sampling day	0.07	0.021
AT3G29764.1	NULL	-	Sampling day	-0.15	4e-06
AT3G29820.1	transposable element gene	-	Sampling day	-0.14	0.03
AT3G30250.1	transposable element gene	-	Sampling day	-0.14	0.031
AT3G30340.1	nodulin MtN21 /EamA-like transporter family protein	UMAMIT32	Sampling day	-0.16	0.083
AT3G30350.2	NULL	RGF4	Sampling day	-0.12	0.00083
AT3G30370.1	NULL	-	Sampling day	-0.14	0.0042
AT3G30388.1	NULL	-	Sampling day	0.1	0.031
AT3G30415.1	NULL	-	Sampling day	0.17	0.068
AT3G30440.1	transposable element gene	-	Sampling day	-0.2	0.0067
AT3G30520.1	NULL	-	Sampling day	-0.61	6.6e-05
AT3G30580.1	NULL	-	Sampling day	0.07	0.095
AT3G30751.1	transposable element gene	-	Sampling day	-0.15	0.077
AT3G30817.1	NULL	-	Sampling day	-0.12	0.0071
AT3G30820.1	Arabidopsis retrotransposon ORF-1 protein	-	Sampling day	-0.1	0.0071
AT3G30830.1	transposable element gene	-	Sampling day	-0.15	0.0011
AT3G30831.1	transposable element gene	-	Sampling day	-0.19	0.004
AT3G30833.1	transposable element gene	-	Sampling day	0.2	0.074
AT3G30837.1	transposable element gene	-	Sampling day	-0.11	0.0079
AT3G30844.1	transposable element gene	-	Sampling day	0.22	0.015
AT3G30846.1	transposable element gene	-	Sampling day	-0.2	0.058
AT3G30885.1	NULL	-	Sampling day	0.09	0.057
AT3G31314.1	transposable element gene	-	Sampling day	0.19	0.052
AT3G31317.1	transposable element gene	-	Sampling day	0.3	0.0023
AT3G31358.1	transposable element gene	-	Sampling day	-0.08	0.00017
AT3G31390.1	transposable element gene	-	Sampling day	0.21	0.019
AT3G31406.1	transposable element gene	-	Sampling day	-0.21	0.071
AT3G31460.1	transposable element gene	-	Sampling day	0.13	0.0015
AT3G31560.1		-	Sampling day	-0.14	0.0025
AT3G31945.1	transposable element gene	-	Sampling day	-0.17	0.089
AT3G31996.1	transposable element gene	-	Sampling day	0.1	0.0012
AT3G32028.1	transposable element gene	-	Sampling day	0.19	0.098
AT3G32060.1	transposable element gene	-	Sampling day	-0.26	5.5e-08
AT3G32070.1	transposable element gene	-	Sampling day	-0.07	0.055
AT3G32116.1	transposable element gene	-	Sampling day	-0.17	0.027
AT3G32172.1	transposable element gene	-	Sampling day	0.1	0.025
AT3G32240.1	transposable element gene	-	Sampling day	-0.15	0.097
AT3G32275.1	transposable element gene	-	Sampling day	0.1	0.081
AT3G32310.1	NULL	-	Sampling day	0.07	0.051
AT3G32377.1	NULL	-	Sampling day	-0.18	0.00012
AT3G32385.1	transposable element gene	-	Sampling day	-0.22	0.01
AT3G32445.1	NULL	-	Sampling day	-0.14	0.039
AT3G32898.1	transposable element gene	-	Sampling day	-0.1	0.019
AT3G33004.1	NULL	-	Sampling day	-0.21	0.0028
AT3G33011.1	transposable element gene	-	Sampling day	-0.19	0.011
AT3G33058.1	transposable element gene	-	Sampling day	-0.12	0.00075
AT3G33069.1	transposable element gene	-	Sampling day	0.18	0.019
AT3G33075.1	transposable element gene	-	Sampling day	-0.08	0.0057
AT3G33133.1	transposable element gene	-	Sampling day	-0.25	0.00073
AT3G33572.1	transposable element gene	-	Sampling day	-0.15	0.037
AT3G33595.1	transposable element gene	-	Sampling day	-0.22	0.036
AT3G36659.1	Plant invertase/pectin methylesterase inhibitor superfamily protein	-	Sampling day	-0.22	0.021
AT3G41762.1	NULL	-	Sampling day	-0.17	0.011
AT3G42083.1	transposable element gene	-	Sampling day	-0.14	0.033
AT3G42190.1	transposable element gene	-	Sampling day	-0.22	0.0086
AT3G42203.1	transposable element gene	-	Sampling day	-0.16	0.008
AT3G42254.1	transposable element gene	-	Sampling day	0.09	0.0078
AT3G42313.1	transposable element gene	-	Sampling day	-0.12	0.0032
AT3G42471.1	transposable element gene	-	Sampling day	-0.2	1.7e-05
AT3G42590.1	transposable element gene	-	Sampling day	0.08	0.00016
AT3G42622.1	transposable element gene	-	Sampling day	-0.18	0.021
AT3G42656.1	transposable element gene	-	Sampling day	-0.18	0.0076
AT3G42803.1	transposable element gene	-	Sampling day	0.27	0.00068
AT3G42837.1	transposable element gene	-	Sampling day	-0.15	0.034
AT3G42924.1	transposable element gene	-	Sampling day	-0.17	0.045
AT3G43123.1	transposable element gene	-	Sampling day	0.06	0.019
AT3G43151.1	transposable element gene	-	Sampling day	-0.14	0.004
AT3G43291.1	NULL	-	Sampling day	-0.21	0.002
AT3G43415.1		-	Sampling day	0.11	0.0013
AT3G43425.1	transposable element gene	-	Sampling day	0.24	0.002
AT3G43442.1	transposable element gene	-	Sampling day	0.15	0.00043
AT3G43490.1	Zinc knuckle (CCHC-type) family protein	-	Sampling day	-0.29	0.0012
AT3G43526.1	transposable element gene	-	Sampling day	0.18	0.018
AT3G43570.1	GDSL-like Lipase/Acylhydrolase superfamily protein	-	Sampling day	0.1	0.003
AT3G43580.1	Beta-galactosidase related protein	-	Sampling day	-0.08	0.005
AT3G43586.1	transposable element gene	-	Sampling day	0.09	0.002
AT3G43610.2	Spc97 / Spc98 family of spindle pole body (SBP) component	-	Sampling day	-0.07	0.00018
AT3G43622.1	transposable element gene	-	Sampling day	-0.06	0.0057
AT3G43680.1	transposable element gene	-	Sampling day	-0.14	0.049
AT3G43681.1	transposable element gene	-	Sampling day	-0.24	0.017
AT3G43684.1	transposable element gene	-	Sampling day	0.06	0.046
AT3G43723.1	transposable element gene	-	Sampling day	-0.18	0.0026
AT3G43850.2	NULL	-	Sampling day	-0.18	0.0054
AT3G44117.1	NULL	-	Sampling day	-0.16	0.0036
AT3G44230.1	NULL	-	Sampling day	-0.31	2e-09
AT3G44260.1	Polynucleotidyl transferase, ribonuclease H-like superfamily protein	CAF1a	Sampling day	-0.13	0.0075
AT3G44267.1	transposable element gene	-	Sampling day	0.06	3.3e-05
AT3G44274.1	NULL	-	Sampling day	-0.21	0.0086
AT3G44330.1	NULL	-	Sampling day	-0.05	0.088
AT3G44380.1	Late embryogenesis abundant (LEA) hydroxyproline-rich glycoprotein family	-	Sampling day	-0.11	0.011
AT3G44425.1	transposable element gene	-	Sampling day	-0.07	0.00037
AT3G44470.2	transposable element gene	-	Sampling day	0.09	0.037
AT3G44713.1	NULL	-	Sampling day	-0.17	0.027
AT3G44718.1	Plant thionin family protein	-	Sampling day	0.08	0.037
AT3G44730.2	kinesin-like protein 1	KP1	Sampling day	-0.32	2.7e-07
AT3G44750.1	histone deacetylase 3	HDA3	Sampling day	-0.18	0.047
AT3G44757.1	NULL	-	Sampling day	-0.17	6.5e-09
AT3G44769.1		-	Sampling day	0.09	0.04
AT3G44800.1	Meprin and TRAF (MATH) homology domain-containing protein	-	Sampling day	-0.08	0.028
AT3G44935.1	NULL	-	Sampling day	-0.32	0.001
AT3G45245.1	ECA1 gametogenesis related family protein	-	Sampling day	-0.09	0.015
AT3G45540.1	RING/U-box protein with C6HC-type zinc finger	-	Sampling day	-0.2	0.037
AT3G45650.2	nitrate excretion transporter1	NAXT1	Sampling day	0.06	0.002
AT3G45680.1	Major facilitator superfamily protein	-	Sampling day	0.12	0.073
AT3G45770.1	Polyketide synthase, enoylreductase family protein	-	Sampling day	-0.28	0.0004
AT3G46050.1	Galactose oxidase/kelch repeat superfamily protein	-	Sampling day	-0.18	0.075
AT3G46110.2	Domain of unknown function (DUF966)	-	Sampling day	0.17	0.063
AT3G46180.2	UDP-galactose transporter 5	UTR5	Sampling day	0.14	0.021
AT3G46183.1	transposable element gene	-	Sampling day	-0.19	0.0025
AT3G46230.1	heat shock protein 17.4	HSP17.4	Sampling day	-0.21	0.01
AT3G46240.1	NULL	-	Sampling day	-0.11	0.024
AT3G46484.1	transposable element gene	-	Sampling day	-0.21	0.063
AT3G46487.1	transposable element gene	-	Sampling day	-0.3	0.003
AT3G46640.2	Homeodomain-like superfamily protein	PCL1	Sampling day	-0.18	0.00051
AT3G46720.1	UDP-Glycosyltransferase superfamily protein	-	Sampling day	0.09	0.016
AT3G46950.1	Mitochondrial transcription termination factor family protein	-	Sampling day	-0.07	0.052
AT3G47040.3	Glycosyl hydrolase family protein	-	Sampling day	-0.07	0.076
AT3G47050.1	Glycosyl hydrolase family protein	-	Sampling day	-0.15	0.012
AT3G47120.1	RNA recognition motif (RRM)-containing protein	-	Sampling day	0.13	0.085
AT3G47150.1	F-box and associated interaction domains-containing protein	-	Sampling day	-0.07	0.0023
AT3G47380.1	Plant invertase/pectin methylesterase inhibitor superfamily protein	-	Sampling day	-0.36	0.0016
AT3G47470.1	light-harvesting chlorophyll-protein complex I subunit A4	LHCA4	Sampling day	-0.17	0.049
AT3G47550.2	RING/FYVE/PHD zinc finger superfamily protein	-	Sampling day	0.27	0.013
AT3G47650.1	DnaJ/Hsp40 cysteine-rich domain superfamily protein	-	Sampling day	0.1	0.0069
AT3G47780.1	ABC2 homolog 6	ABCA7	Sampling day	-0.2	0.00014
AT3G47820.1	PLANT U-BOX 39	PUB39	Sampling day	-0.19	0.044
AT3G48130.1	NULL	RSU1	Sampling day	0.22	0.027
AT3G48201.1	MIR861a; miRNA	MIR861A	Sampling day	0.17	0.076
AT3G48220.1	NULL	-	Sampling day	-0.21	0.04
AT3G48231.1	low-molecular-weight cysteine-rich 48	LCR48	Sampling day	0.16	0.0026
AT3G48300.2	cytochrome P450, family 71, subfamily A, polypeptide 23	CYP71A23	Sampling day	-0.1	0.0094
AT3G48350.1	Cysteine proteinases superfamily protein	CEP3	Sampling day	-0.13	0.083
AT3G48490.1	NULL	-	Sampling day	-0.44	0.0007
AT3G49200.1	O-acyltransferase (WSD1-like) family protein	-	Sampling day	-0.38	5.7e-05
AT3G49410.2	Transcription factor IIIC, subunit 5	-	Sampling day	-0.28	0.0016
AT3G49750.1	receptor like protein 44	RLP44	Sampling day	-0.26	0.0016
AT3G49760.1	basic leucine-zipper 5	bZIP5	Sampling day	-0.32	0.00011
AT3G49832.2	NULL	-	Sampling day	-0.22	0.026
AT3G49850.2	telomere repeat binding factor 3	TRB3	Sampling day	-0.27	0.0057
AT3G49880.1	glycosyl hydrolase family protein 43	-	Sampling day	0.1	2.9e-05
AT3G49960.1	Peroxidase superfamily protein	-	Sampling day	0.11	0.035
AT3G50030.1	ARM-repeat/Tetratricopeptide repeat (TPR)-like protein	-	Sampling day	0.07	0.06
AT3G50290.1	HXXXD-type acyl-transferase family protein	-	Sampling day	0.13	5.8e-07
AT3G50301.1	NULL	-	Sampling day	0.17	0.002
AT3G50330.1	basic helix-loop-helix (bHLH) DNA-binding superfamily protein	HEC2	Sampling day	0.15	0.044
AT3G50700.1	indeterminate(ID)-domain 2	IDD2	Sampling day	0.2	0.021
AT3G50840.3	Phototropic-responsive NPH3 family protein	-	Sampling day	-0.22	0.011
AT3G50925.1	Defensin-like (DEFL) family protein	-	Sampling day	-0.24	0.013
AT3G51080.1	GATA transcription factor 6	GATA6	Sampling day	-0.4	0.0084
AT3G51150.2	ATP binding microtubule motor family protein	-	Sampling day	-0.12	0.0014
AT3G51270.1	protein serine/threonine kinases;ATP binding;catalytics	-	Sampling day	-0.17	0.051
AT3G51370.1	Protein phosphatase 2C family protein	-	Sampling day	-0.06	0.025
AT3G51420.1	strictosidine synthase-like 4	SSL4	Sampling day	-0.11	0.0084
AT3G51580.1	NULL	-	Sampling day	0.1	0.0051
AT3G51880.1	high mobility group B1	HMGB1	Sampling day	-0.46	2.1e-05
AT3G52000.1	serine carboxypeptidase-like 36	scpl36	Sampling day	0.19	0.024
AT3G52040.1	NULL	-	Sampling day	-0.06	0.06
AT3G52075.1		-	Sampling day	-0.08	0.0003
AT3G52090.2	DNA-directed RNA polymerase, RBP11-like	NRPB11	Sampling day	0.16	0.048
AT3G52230.1	NULL	-	Sampling day	-0.21	0.085
AT3G52285.1	pre-tRNA	-	Sampling day	-0.23	0.023
AT3G52290.1	IQ-domain 3	IQD3	Sampling day	-0.07	0.081
AT3G52360.1	NULL	-	Sampling day	0.12	0.0017
AT3G52440.2	Dof-type zinc finger DNA-binding family protein	-	Sampling day	-0.1	0.00084
AT3G52742.1	other RNA	-	Sampling day	-0.19	0.065
AT3G52760.1	Integral membrane Yip1 family protein	-	Sampling day	-0.4	0.00013
AT3G53130.1	Cytochrome P450 superfamily protein	LUT1	Sampling day	0.16	0.075
AT3G53300.1	cytochrome P450, family 71, subfamily B, polypeptide 31	CYP71B31	Sampling day	-0.19	0.018
AT3G53520.1	UDP-glucuronic acid decarboxylase 1	UXS1	Sampling day	-0.13	0.096
AT3G53720.2	cation/H+ exchanger 20	CHX20	Sampling day	-0.08	0.0063
AT3G53770.2	late embryogenesis abundant 3 (LEA3) family protein	-	Sampling day	0.21	0.00018
AT3G54160.1	RNI-like superfamily protein	-	Sampling day	-0.2	0.023
AT3G54200.1	Late embryogenesis abundant (LEA) hydroxyproline-rich glycoprotein family	-	Sampling day	0.31	0.0023
AT3G54340.1	K-box region and MADS-box transcription factor family protein	AP3	Sampling day	-0.19	0.059
AT3G54420.1	homolog of carrot EP3-3 chitinase	EP3	Sampling day	-0.23	0.0056
AT3G54750.3	NULL	-	Sampling day	-0.07	0.018
AT3G54770.3	RNA-binding (RRM/RBD/RNP motifs) family protein	ARP1	Sampling day	-0.06	0.0072
AT3G54860.1	Sec1/munc18-like (SM) proteins superfamily	ATVPS33	Sampling day	0.08	0.08
AT3G55200.1	Cleavage and polyadenylation specificity factor (CPSF) A subunit protein	SAP130a	Sampling day	0.47	8.2e-06
AT3G55370.3	OBF-binding protein 3	OBP3	Sampling day	-0.11	0.026
AT3G55430.1	O-Glycosyl hydrolases family 17 protein	-	Sampling day	-0.06	0.01
AT3G55440.1	triosephosphate isomerase	TPI	Sampling day	-0.05	0.087
AT3G55512.1	MIR172D; miRNA	MIR172D	Sampling day	-0.17	0.059
AT3G55600.2	Membrane fusion protein Use1	-	Sampling day	-0.15	0.0068
AT3G55795.1	pre-tRNA	-	Sampling day	-0.17	0.078
AT3G55890.2	Yippee family putative zinc-binding protein	-	Sampling day	-0.06	0.073
AT3G55935.1		-	Sampling day	-0.17	0.023
AT3G55940.1	Phosphoinositide-specific phospholipase C family protein	-	Sampling day	0.52	0.00021
AT3G55980.2	salt-inducible zinc finger 1	SZF1	Sampling day	0.06	0.033
AT3G56150.1	eukaryotic translation initiation factor 3C	EIF3C	Sampling day	0.09	0.015
AT3G56410.1	Protein of unknown function (DUF3133)	-	Sampling day	-0.21	0.012
AT3G56530.1	NAC domain containing protein 64	NAC064	Sampling day	0.25	0.0064
AT3G56750.1	NULL	-	Sampling day	-0.18	4.7e-06
AT3G57180.1	P-loop containing nucleoside triphosphate hydrolases superfamily protein	BPG2	Sampling day	0.09	0.027
AT3G57200.2	NULL	-	Sampling day	-0.19	0.051
AT3G57220.1	Glycosyl transferase family 4 protein	-	Sampling day	0.07	0.038
AT3G57400.1	NULL	-	Sampling day	0.1	0.037
AT3G57480.1	zinc finger (C2H2 type, AN1-like) family protein	-	Sampling day	-0.18	0.0011
AT3G57645.1	U2.2; snRNA	U2.2	Sampling day	-0.06	0.052
AT3G57680.2	Peptidase S41 family protein	-	Sampling day	0.22	1.3e-07
AT3G57900.1	NULL	-	Sampling day	-0.17	0.0016
AT3G57930.2	NULL	-	Sampling day	-0.13	0.0016
AT3G58230.1	Ubiquitin-specific protease family C19-related protein	-	Sampling day	-0.1	0.01
AT3G58410.1	TRAF-like family protein	-	Sampling day	-0.17	0.093
AT3G58420.1	TRAF-like superfamily protein	-	Sampling day	0.11	0.003
AT3G58470.1	nucleic acid binding;methyltransferases	-	Sampling day	-0.14	0.052
AT3G58700.1	Ribosomal L5P family protein	-	Sampling day	0.08	0.00014
AT3G58890.1	RNI-like superfamily protein	-	Sampling day	-0.14	0.0026
AT3G58930.1	F-box/RNI-like superfamily protein	-	Sampling day	-0.07	0.0069
AT3G59030.1	MATE efflux family protein	TT12	Sampling day	-0.2	0.073
AT3G59150.1	F-box/RNI-like superfamily protein	-	Sampling day	-0.2	0.061
AT3G59415.1	pre-tRNA	-	Sampling day	-0.21	0.023
AT3G59420.1	crinkly4	CR4	Sampling day	0.24	0.0087
AT3G59480.1	pfkB-like carbohydrate kinase family protein	-	Sampling day	-0.21	0.047
AT3G59530.3	Calcium-dependent phosphotriesterase superfamily protein	LAP3	Sampling day	-0.07	0.0079
AT3G59580.2	Plant regulator RWP-RK family protein	-	Sampling day	-0.48	0.0015
AT3G59590.1	jacalin lectin family protein	-	Sampling day	-0.13	0.0091
AT3G59640.2	glycine-rich protein	-	Sampling day	0.09	0.036
AT3G59820.3	LETM1-like protein	LETM1	Sampling day	0.05	0.024
AT3G59830.1	Integrin-linked protein kinase family	-	Sampling day	-0.14	0.095
AT3G59960.2	histone-lysine N-methyltransferase ASHH4	ASHH4	Sampling day	-0.29	0.011
AT3G60240.3	eukaryotic translation initiation factor 4G	EIF4G	Sampling day	-0.14	0.078
AT3G60390.1	homeobox-leucine zipper protein 3	HAT3	Sampling day	-0.23	0.029
AT3G60420.1	Phosphoglycerate mutase family protein	-	Sampling day	0.19	0.0052
AT3G60565.1	transposable element gene	-	Sampling day	0.13	0.0048
AT3G60760.1	NULL	-	Sampling day	-0.15	0.086
AT3G60805.1	pre-tRNA	-	Sampling day	-0.15	0.056
AT3G60955.2	NULL	CYP76C8P	Sampling day	-0.13	0.096
AT3G60965.1	transposable element gene	-	Sampling day	-0.13	0.064
AT3G60966.1	RING/U-box superfamily protein	-	Sampling day	0.13	0.045
AT3G60980.1	Tetratricopeptide repeat (TPR)-like superfamily protein	-	Sampling day	-0.1	0.056
AT3G61050.2	Calcium-dependent lipid-binding (CaLB domain) family protein	NTMC2T4	Sampling day	-0.1	0.0083
AT3G61270.2	Arabidopsis thaliana protein of unknown function (DUF821)	-	Sampling day	-0.05	0.066
AT3G61280.2	Arabidopsis thaliana protein of unknown function (DUF821)	-	Sampling day	0.24	0.016
AT3G61310.1	AT hook motif DNA-binding family protein	-	Sampling day	0.15	0.00068
AT3G61430.1	plasma membrane intrinsic protein 1A	PIP1A	Sampling day	-0.09	0.038
AT3G61690.2	nucleotidyltransferases	-	Sampling day	-0.47	9.9e-09
AT3G61750.2	Cytochrome b561/ferric reductase transmembrane with DOMON related domain	-	Sampling day	-0.21	0.0073
AT3G62040.1	Haloacid dehalogenase-like hydrolase (HAD) superfamily protein	-	Sampling day	-0.12	3.4e-05
AT3G62060.2	Pectinacetylesterase family protein	-	Sampling day	-0.1	4.4e-05
AT3G62120.3	Class II aaRS and biotin synthetases superfamily protein	-	Sampling day	-0.17	0.0035
AT3G62370.1	heme binding	-	Sampling day	-0.08	8.9e-05
AT3G62410.1	CP12 domain-containing protein 2	CP12-2	Sampling day	0.1	0.027
AT3G62528.1	NULL	-	Sampling day	-0.15	0.089
AT3G62529.1	NULL	-	Sampling day	0.17	0.0094
AT3G62610.1	myb domain protein 11	MYB11	Sampling day	-0.18	0.00012
AT3G62620.4	sucrose-phosphatase-related	-	Sampling day	-0.22	0.013
AT3G62710.1	Glycosyl hydrolase family protein	-	Sampling day	-0.17	0.096
AT3G62760.1	Glutathione S-transferase family protein	ATGSTF13	Sampling day	0.21	0.01
AT3G62850.1	zinc finger protein-related	-	Sampling day	0.19	0.001
AT3G62960.1	Thioredoxin superfamily protein	-	Sampling day	-0.08	0.021
AT3G63215.1		-	Sampling day	0.19	0.086
AT3G63270.1	NULL	-	Sampling day	-0.1	0.0091
AT3G63430.2	NULL	TRM5	Sampling day	0.09	0.055
AT3G63530.2	RING/U-box superfamily protein	BB	Sampling day	-0.06	0.003
AT4G00040.1	Chalcone and stilbene synthase family protein	-	Sampling day	-0.12	6.1e-05
AT4G00270.1	DNA-binding storekeeper protein-related transcriptional regulator	-	Sampling day	-0.13	0.06
AT4G00280.1	NULL	-	Sampling day	-0.2	0.013
AT4G00295.1		-	Sampling day	0.18	0.051
AT4G00520.4	Acyl-CoA thioesterase family protein	-	Sampling day	0.06	0.05
AT4G00590.2	N-terminal nucleophile aminohydrolases (Ntn hydrolases) superfamily protein	-	Sampling day	0.08	0.0017
AT4G00780.1	TRAF-like family protein	-	Sampling day	-0.21	6.4e-06
AT4G00955.1	NULL	-	Sampling day	0.16	0.056
AT4G01020.1	helicase domain-containing protein / IBR domain-containing protein / zinc finger protein-related	-	Sampling day	-0.09	0.013
AT4G01480.1	pyrophosphorylase 5	PPa5	Sampling day	0.19	3.2e-06
AT4G01520.1	NAC domain containing protein 67	NAC067	Sampling day	-0.22	0.021
AT4G01930.1	Cysteine/Histidine-rich C1 domain family protein	-	Sampling day	0.1	0.074
AT4G01980.1	transposable element gene	-	Sampling day	0.19	0.099
AT4G02020.3	SET domain-containing protein	SWN	Sampling day	-0.13	0.084
AT4G02055.1	pre-tRNA	-	Sampling day	0.06	0.027
AT4G02100.1	Heat shock protein DnaJ with tetratricopeptide repeat	-	Sampling day	-0.09	0.023
AT4G02190.1	Cysteine/Histidine-rich C1 domain family protein	-	Sampling day	0.13	0.017
AT4G02400.1	U3 ribonucleoprotein (Utp) family protein	-	Sampling day	0.09	0.038
AT4G02405.2	S-adenosyl-L-methionine-dependent methyltransferases superfamily protein	-	Sampling day	-0.1	0.076
AT4G02480.1	AAA-type ATPase family protein	-	Sampling day	0.06	0.012
AT4G02485.2	2-oxoglutarate (2OG) and Fe(II)-dependent oxygenase superfamily protein	-	Sampling day	-0.09	1.8e-06
AT4G02735.1		-	Sampling day	-0.06	0.027
AT4G02800.1	NULL	-	Sampling day	-0.13	0.032
AT4G02900.2	ERD (early-responsive to dehydration stress) family protein	-	Sampling day	0.06	0.075
AT4G02930.1	GTP binding Elongation factor Tu family protein	-	Sampling day	-0.34	3.3e-05
AT4G03039.1	MIR826a; miRNA	MIR826A	Sampling day	-0.17	0.011
AT4G03100.1	Rho GTPase activating protein with PAK-box/P21-Rho-binding domain	-	Sampling day	0.13	0.044
AT4G03113.1	NULL	-	Sampling day	-0.23	7.3e-06
AT4G03125.1		-	Sampling day	-0.13	0.0081
AT4G03250.1	Homeodomain-like superfamily protein	-	Sampling day	-0.09	0.02
AT4G03255.1		-	Sampling day	0.15	0.062
AT4G03505.1	NULL	-	Sampling day	-0.07	0.036
AT4G03555.1		-	Sampling day	-0.21	0.084
AT4G03635.1	NULL	-	Sampling day	-0.17	0.084
AT4G03640.1	transposable element gene	-	Sampling day	-0.11	0.007
AT4G03760.1	transposable element gene	-	Sampling day	0.14	0.065
AT4G03930.1	Plant invertase/pectin methylesterase inhibitor superfamily	-	Sampling day	0.12	0.024
AT4G03960.1	Phosphotyrosine protein phosphatases superfamily protein	PFA-DSP4	Sampling day	0.07	0.013
AT4G04105.1	transposable element gene	-	Sampling day	0.13	0.036
AT4G04110.1	Toll-Interleukin-Resistance (TIR) domain family protein	-	Sampling day	-0.08	0.056
AT4G04170.1	transposable element gene	-	Sampling day	0.06	0.00084
AT4G04255.1	transposable element gene	-	Sampling day	0.14	0.047
AT4G04295.1		-	Sampling day	0.19	0.00084
AT4G04380.1	transposable element gene	-	Sampling day	0.3	0.00069
AT4G04415.1		-	Sampling day	-0.13	0.093
AT4G04435.1		-	Sampling day	-0.14	0.00014
AT4G04450.2	WRKY family transcription factor	WRKY42	Sampling day	-0.24	0.035
AT4G04500.3	cysteine-rich RLK (RECEPTOR-like protein kinase) 37	CRK37	Sampling day	-0.18	5.7e-06
AT4G04595.1		-	Sampling day	0.19	0.022
AT4G04740.4	calcium-dependent protein kinase 23	CPK23	Sampling day	0.05	0.012
AT4G04780.1	mediator 21	MED21	Sampling day	0.44	0.0087
AT4G05000.3	Vacuolar protein sorting-associated protein VPS28 family protein	VPS28-2	Sampling day	-0.08	0.00052
AT4G05073.1	transposable element gene	-	Sampling day	-0.13	0.0043
AT4G05097.1		-	Sampling day	-0.24	0.016
AT4G05205.1		-	Sampling day	0.05	0.056
AT4G05360.1	Zinc knuckle (CCHC-type) family protein	-	Sampling day	0.22	0.0055
AT4G05580.1	transposable element gene	-	Sampling day	0.14	2.3e-06
AT4G05585.1	transposable element gene	-	Sampling day	-0.11	0.045
AT4G05587.1	transposable element gene	-	Sampling day	0.1	0.028
AT4G05595.1	transposable element gene	-	Sampling day	0.11	0.00057
AT4G05680.1		-	Sampling day	-0.16	0.025
AT4G05800.1		-	Sampling day	-0.09	0.094
AT4G06015.1		-	Sampling day	-0.19	0.043
AT4G06020.1		-	Sampling day	0.3	7.9e-05
AT4G06040.1		-	Sampling day	-0.16	0.044
AT4G06145.1		-	Sampling day	0.43	2.7e-08
AT4G06180.2		-	Sampling day	0.11	9.6e-05
AT4G06235.1		-	Sampling day	0.17	0.073
AT4G06395.1		-	Sampling day	0.06	0.02
AT4G06440.1		-	Sampling day	-0.19	0.023
AT4G06474.1	transposable element gene	-	Sampling day	-0.12	0.051
AT4G06485.1	transposable element gene	-	Sampling day	-0.14	0.059
AT4G06510.1	transposable element gene	-	Sampling day	0.14	0.023
AT4G06519.1	transposable element gene	-	Sampling day	0.12	0.024
AT4G06526.1	nucleic acid binding;zinc ion binding	-	Sampling day	-0.19	0.013
AT4G06537.1	transposable element gene	-	Sampling day	0.16	0.0024
AT4G06539.1	transposable element gene	-	Sampling day	0.16	0.061
AT4G06585.1	transposable element gene	-	Sampling day	-0.22	0.043
AT4G06618.1	transposable element gene	-	Sampling day	-0.11	0.073
AT4G06630.1	transposable element gene	-	Sampling day	0.28	3.8e-05
AT4G06654.1	transposable element gene	-	Sampling day	-0.27	2.1e-06
AT4G06676.2	NULL	-	Sampling day	0.13	0.098
AT4G06684.1	transposable element gene	-	Sampling day	-0.14	0.0022
AT4G06699.1	transposable element gene	-	Sampling day	-0.12	0.012
AT4G06742.1	transposable element gene	-	Sampling day	-0.13	0.012
AT4G06770.1		-	Sampling day	0.07	0.026
AT4G06815.1		-	Sampling day	-0.21	0.008
AT4G06835.1		-	Sampling day	-0.27	0.0087
AT4G06845.1		-	Sampling day	0.26	4.7e-07
AT4G06915.1		-	Sampling day	-0.46	6.4e-05
AT4G07090.1		-	Sampling day	0.07	0.094
AT4G07120.1		U1-2	Sampling day	0.26	0.018
AT4G07205.1		-	Sampling day	0.17	0.014
AT4G07250.1		-	Sampling day	0.15	0.068
AT4G07285.1		-	Sampling day	0.09	0.017
AT4G07324.1	transposable element gene	-	Sampling day	0.14	0.062
AT4G07375.1		-	Sampling day	0.05	0.048
AT4G07380.1	NULL	-	Sampling day	0.14	0.026
AT4G07420.1	transposable element gene	-	Sampling day	0.1	0.065
AT4G07460.1	transposable element gene	-	Sampling day	0.08	0.077
AT4G07470.1	transposable element gene	-	Sampling day	-0.14	0.0076
AT4G07498.1	transposable element gene	-	Sampling day	-0.16	1e-05
AT4G07585.1		-	Sampling day	-0.11	3.3e-05
AT4G07650.1	transposable element gene	-	Sampling day	0.13	0.083
AT4G07664.1	transposable element gene	-	Sampling day	0.11	0.034
AT4G07686.1	transposable element gene	-	Sampling day	-0.25	5.1e-05
AT4G07700.1	transposable element gene	-	Sampling day	0.18	0.056
AT4G07738.1	transposable element gene	-	Sampling day	0.27	0.059
AT4G07810.1	transposable element gene	-	Sampling day	-0.11	0.027
AT4G07840.1	transposable element gene	-	Sampling day	-0.54	5.1e-08
AT4G07862.1	transposable element gene	-	Sampling day	0.06	1.6e-05
AT4G07868.1	NULL	-	Sampling day	0.16	0.00048
AT4G07917.1	transposable element gene	-	Sampling day	0.17	0.022
AT4G07941.1	transposable element gene	-	Sampling day	-0.26	0.003
AT4G07990.1	Chaperone DnaJ-domain superfamily protein	-	Sampling day	-0.18	0.069
AT4G08033.1	transposable element gene	-	Sampling day	-0.17	0.002
AT4G08065.1		-	Sampling day	0.25	0.00043
AT4G08114.1	transposable element gene	-	Sampling day	0.18	0.085
AT4G08116.1	MIR401; miRNA	MIR401	Sampling day	0.2	0.0013
AT4G08120.1	transposable element gene	-	Sampling day	-0.26	0.00067
AT4G08155.1		-	Sampling day	0.26	0.048
AT4G08165.1		-	Sampling day	0.06	0.052
AT4G08333.1	transposable element gene	-	Sampling day	0.13	0.057
AT4G08385.1		-	Sampling day	-0.11	1.4e-05
AT4G08475.1		-	Sampling day	-0.09	0.0078
AT4G08505.1		-	Sampling day	-0.16	0.051
AT4G08602.1	transposable element gene	-	Sampling day	0.08	0.0065
AT4G08740.1	NULL	-	Sampling day	0.17	0.042
AT4G08825.1		-	Sampling day	-0.07	0.0063
AT4G08868.1	NULL	-	Sampling day	0.19	2.1e-05
AT4G08871.1	transposable element gene	-	Sampling day	-0.09	0.0046
AT4G08872.1	transposable element gene	-	Sampling day	-0.2	0.034
AT4G08975.1		-	Sampling day	-0.12	0.09
AT4G09035.1		-	Sampling day	-0.17	0.085
AT4G09105.1		-	Sampling day	0.07	0.03
AT4G09143.1	NULL	-	Sampling day	-0.16	0.003
AT4G09200.1	SPla/RYanodine receptor (SPRY) domain-containing protein	-	Sampling day	0.23	0.023
AT4G09225.1		-	Sampling day	-0.25	0.0012
AT4G09295.1		-	Sampling day	-0.42	1e-05
AT4G09310.1	SPla/RYanodine receptor (SPRY) domain-containing protein	-	Sampling day	-0.37	0.00084
AT4G09420.1	Disease resistance protein (TIR-NBS class)	-	Sampling day	-0.13	5.9e-05
AT4G09425.1	transposable element gene	-	Sampling day	0.19	0.051
AT4G09452.1	NULL	-	Sampling day	-0.12	2.8e-05
AT4G09470.1	NULL	-	Sampling day	-0.11	2.6e-07
AT4G09589.1		-	Sampling day	0.1	0.021
AT4G09795.1	low-molecular-weight cysteine-rich 13	LCR13	Sampling day	0.14	0.024
AT4G10120.3	Sucrose-phosphate synthase family protein	ATSPS4F	Sampling day	-0.46	0.00054
AT4G10230.1	NULL	-	Sampling day	0.22	0.0061
AT4G10320.1	tRNA synthetase class I (I, L, M and V) family protein	-	Sampling day	-0.06	0.049
AT4G10345.1	MIR832a; miRNA	MIR832A	Sampling day	-0.21	0.0057
AT4G10540.1	Subtilase family protein	-	Sampling day	0.21	0.028
AT4G10690.1	transposable element gene	-	Sampling day	-0.14	0.084
AT4G10780.2	LRR and NB-ARC domains-containing disease resistance protein	-	Sampling day	-0.26	3e-09
AT4G10820.1	F-box family protein	-	Sampling day	0.15	0.054
AT4G10970.2	NULL	-	Sampling day	0.44	4e-05
AT4G11030.1	AMP-dependent synthetase and ligase family protein	-	Sampling day	-0.17	0.073
AT4G11200.1	transposable element gene	-	Sampling day	-0.14	0.005
AT4G11230.1	Riboflavin synthase-like superfamily protein	-	Sampling day	-0.21	0.094
AT4G11402.1		-	Sampling day	-0.24	0.025
AT4G11470.2	cysteine-rich RLK (RECEPTOR-like protein kinase) 31	CRK31	Sampling day	-0.08	0.051
AT4G11580.1	RNI-like superfamily protein	-	Sampling day	0.11	0.013
AT4G11610.1	C2 calcium/lipid-binding plant phosphoribosyltransferase family protein	-	Sampling day	0.12	0.043
AT4G11670.2	Protein of unknown function (DUF810)	-	Sampling day	0.19	0.016
AT4G11745.1	Galactose oxidase/kelch repeat superfamily protein	-	Sampling day	-0.22	0.0001
AT4G11910.1	NULL	-	Sampling day	0.08	0.00051
AT4G11945.1	transposable element gene	-	Sampling day	-0.11	0.00013
AT4G12010.1	Disease resistance protein (TIR-NBS-LRR class) family	-	Sampling day	-0.31	0.0022
AT4G12230.1	alpha/beta-Hydrolases superfamily protein	-	Sampling day	-0.36	7.3e-07
AT4G12240.1	zinc finger (C2H2 type) family protein	-	Sampling day	-0.14	0.0079
AT4G12270.1	Copper amine oxidase family protein	-	Sampling day	-0.21	0.029
AT4G12570.1	ubiquitin protein ligase 5	UPL5	Sampling day	-0.11	0.058
AT4G12670.2	Homeodomain-like superfamily protein	-	Sampling day	-0.39	0.00047
AT4G12735.1	NULL	-	Sampling day	-0.21	3.1e-05
AT4G12930.1	NULL	-	Sampling day	-0.14	0.024
AT4G12950.1	Fasciclin-like arabinogalactan family protein	-	Sampling day	-0.32	7.2e-05
AT4G13010.1	Oxidoreductase, zinc-binding dehydrogenase family protein	-	Sampling day	-0.21	0.054
AT4G13080.1	xyloglucan endotransglucosylase/hydrolase 1	XTH1	Sampling day	0.22	0.013
AT4G13245.1	snoRNA	-	Sampling day	-0.23	0.0051
AT4G13257.1	transposable element gene	-	Sampling day	0.2	0.012
AT4G13262.1	NULL	-	Sampling day	0.19	0.095
AT4G13340.1	Leucine-rich repeat (LRR) family protein	LRX3	Sampling day	0.2	0.023
AT4G13400.2	2-oxoglutarate (2OG) and Fe(II)-dependent oxygenase superfamily protein	-	Sampling day	0.1	0.026
AT4G13455.1	transposable element gene	-	Sampling day	-0.06	0.025
AT4G13555.1	MIR397B; miRNA	MIR397B	Sampling day	-0.12	0.022
AT4G13560.1	Late embryogenesis abundant protein (LEA) family protein	UNE15	Sampling day	-0.11	0.003
AT4G13572.1	NULL	-	Sampling day	-0.05	0.094
AT4G13950.1	ralf-like 31	RALFL31	Sampling day	-0.13	0.00048
AT4G14020.1	Rapid alkalinization factor (RALF) family protein	-	Sampling day	0.1	0.017
AT4G14140.1	DNA methyltransferase 2	DMT2	Sampling day	-0.21	0.062
AT4G14190.1	Pentatricopeptide repeat (PPR) superfamily protein	-	Sampling day	-0.22	0.063
[truncated: 1,737 more rows]

## Sheet: S4
Supplementary table S4 GO terms significantly-enriched(1) for each time points
Sampling day			1 day prior to sampling			2 days prior to sampling	3 days prior to sampling
GO ID	GO termes	adjusted p-value	GO ID	GO termes	adjusted p-value	NA	NA
GO:0043231	“intracellular membrane- bounded organelle”	0.00690659	GO:0005622	“intracellular”	0.00422223
GO:0043227	“membrane-bounded organelle”	0.00760345	GO:0044424	“intracellular part”	0.00682058
GO:0043229	“intracellular organelle”	0.0184082	GO:0005623	“cell”	0.0189726
GO:0043226	“organelle”	0.0198876	GO:0044464	“cell part”	0.0182923
GO:0005622	“intracellular”	1.4 x 10-8
GO:0044424	“intracellular part”	1.9 x 10-8
GO:0005623	“cell”	5.2 x 10-10
GO:0044464	“cell part”	4.5 x 10-10
(1) GO termes with a djusted-p values of less than 0.1 were listed. Multiple testing corrections were performed by setting the False Discovery Rate (FDR)

## Sheet: S5
Supplementary table S5 Information of the samples collected in this study (n = 45)
Sample ID	Index ID for RNA-Seq	Temperature of sampling day	Temperature of pre-1 day	Temperature of pre-2 day	Temperature of pre-3 day	Genotype	Day after sowing
1	1	10	20	20	20	Col-0	14
2	2	10	20	20	20	Col-0	14
3	3	18	10	20	20	Col-0	15
4	4	18	10	20	20	Col-0	15
5	5	22	18	10	20	Col-0	16
6	6	22	18	10	20	Col-0	16
7	7	16	22	18	10	Col-0	17
8	8	16	22	18	10	Col-0	17
9	9	28	16	22	18	Col-0	18
10	10	28	16	22	18	Col-0	18
11	11	12	28	16	22	Col-0	19
12	12	24	12	28	16	Col-0	20
13	13	20	24	12	28	Col-0	21
14	30	16	20	20	20	Col-0	14
15	31	16	20	20	20	Col-0	14
16	32	24	16	20	20	Col-0	15
17	33	24	16	20	20	Col-0	15
18	34	10	24	16	20	Col-0	16
19	35	10	24	16	20	Col-0	16
20	36	22	10	24	16	Col-0	17
21	37	22	10	24	16	Col-0	17
22	38	28	22	10	24	Col-0	18
23	39	28	22	10	24	Col-0	18
24	40	14	28	22	10	Col-0	19
25	41	14	28	22	10	Col-0	19
26	42	18	14	28	22	Col-0	20
27	43	18	14	28	22	Col-0	20
28	44	30	18	14	28	Col-0	21
29	45	30	18	14	28	Col-0	21
30	62	26	20	20	20	Col-0	14
31	63	26	20	20	20	Col-0	14
32	64	16	26	20	20	Col-0	15
33	65	16	26	20	20	Col-0	15
34	66	12	16	26	20	Col-0	16
35	67	12	16	26	20	Col-0	16
36	68	28	12	16	26	Col-0	17
37	69	28	12	16	26	Col-0	17
38	70	30	28	12	16	Col-0	18
39	71	30	28	12	16	Col-0	18
40	72	20	30	28	12	Col-0	19
41	73	20	30	28	12	Col-0	19
42	74	10	20	30	28	Col-0	20
43	75	10	20	30	28	Col-0	20
44	76	22	10	20	30	Col-0	21
45	77	22	10	20	30	Col-0	21
